# Supplementary material for: Ecological constraints increase the climatic debt in forests
Source: Nat Commun. 2016 Aug 26;7:12643. doi: 10.1038/ncomms12643 (PMC5007460; doi:10.1038/ncomms12643)
Supplement: Supplementary Data 1 — Definition and numerical description of the 23 ecological factors tested in the models. Each variable was classified among the three main determinants of the climatic debt, i.e. baseline conditions and global changes, species' persistence mechanisms, and species' migration mechanisms. More details about the variables and their computation are provided in the Methods section. [file ncomms12643-s2.xlsx]

## Sheet: Data
Driver			Code	Name	Definition	Average [SD]
Baseline conditions and global changes			T	Baseline temperature conditions	Proxy of temperature contexts defining bioclimatic area ands thus participates to determine the composition of the regional species pools. Computed as annual mean temperature over the period 1965-1986.	9.9°C [1.8°C]
			TC	Contemporary temperature change	Proxy of climate warming since 1965-1986.	1.1°C [0.1°C]
			P	Baseline precipitation conditions	Proxy of hydric contexts determining the composition of the regional species pools and the water resource available for the plant development. Computed as mean of annual precipitation over the period 1965-1986.	995 mm [283 mm]
			PC	Contemporary precipitation change	Proxy of change in water supply for plants since 1965-1986.	1 mm [180 mm]
			RP	Road proximity	Proxy of human pressure on forests through disturbance, management, fragmentation and/or species transport and invasions. Computed as the minimum distance to road, with short and long distances meaning high and low proximity to road, respectively.	356 m [327 m]
			HPD	Human population density	Proxy of human pressure intensity on forests assuming an increasing gradient of ecosystem degradation from low to high human density population.	28,995 people [60,552 people]
			SILVP	Recent silvicultural practices	Qualitative data informing for the presence/absence of recent silvicultural practices observed in the forest plots (e.g. tree cutting, tree extraction, cleaning brush and forestry machine track).	-
			DISTURB	Recent anthropogenic and natural disturbances	Qualitative data informing for the presence/absence of recent anthropogenic (e.g. fire, agricultural activity encompassing livestock grazing and abandonment of agriculture area) or natural (e.g. inundation, storm) disturbances observed in the forest plant communities.	-
			EXOT	Occurrence of exotic tree	Qualitative data informing for the presence/absence of exotic tree in the forest plant communities (species considered are listed in Supplementary Table 7).	-
			THET	Temperature heterogeneity	Computed as the standard deviation of a 2,500 m² temperature grid within a 1 km radius. An increasing value of local temperature heterogeneity means an increase in microclimate refugia for plants.	0.5°C [0.4°C]
			TBUF	Temperature buffering effect due to canopy cover	Estimation of the temperature buffered by forest canopy. Computed as the difference between the temperature perceived near the ground considering and not considering the presence of canopy cover.	2.13°C [0.53°C]
			L	Light availability in forest stand	Proxy of light availability impacting directly community assembly by selecting heliophile and/or sciaphile species. Values range from 1 to 9 as a gradient of increasing light availability.	5.4 [1.1]
			pH	Soil pH	Proxy of soil acidity which can impact flora through both ecosystem degradation and nutrition. Depict a decreasing gradient of acidity which can be associated to both an increasing gradient of soil richness and a decreasing gradient of soil toxicity.	6 [1.3]
			N	Soil nitrogen content	Use of the soil C:N ratio which is a proxy of soil fertility in term of N-availability which can impact flora through both ecosystem degradation and nutrition. The soil C:N ratio was inversed to depict an increasing gradient of soil nitrogen content	14.9 [2.8]
	Species' persistence mechanisms		TOT	Thermal-stress tolerance	Proxy of plant thermal tolerance to climate change. Computed as the mean of thermal niche amplitude among co-occurring species in the community.	11.1°C [1°C]
			TOW	Water-stress tolerance	Proxy of plant hydric tolerance to climate change. Computed as the mean of hydric niche amplitude among co-occurring species in the community.	1,941 mm [211 mm]
			DC	Thermal niche shift	Proxy of contemporary evolutionary adaptation, acclimation and/or phenotypic plasticity occurring in the community. Computed as the mean of temporal thermal niche shift among co-occurring species in the community under the species distribution conservatism assumption. Values range from 0 to 1 for low to high species distribution conservatism between 1965-1986 and 1987-2008, and as a consequence f…	0.996 [0.01]
		Species' migration mechanisms	CW	Species competition for water	Computed as the average of hydric niche differentiation among co-occurring species in the community. It ranges from 0 to 1 for low to high niche differentiation interpreted as a gradient from low to high water resource competition in community.	0.815 [0.047]
			CN	Species competition for N-nutrition	Computed as the average of C:N niche differentiation among co-occurring species in the community. It ranges from 0 to 1 for low to high niche differentiation interpreted as a gradient from low to high soil nitrogen resource competition in community.	0775 [0.054]
			LG	Species longevity	Species longevity amplifies the resistance of the resident communities facing climate change when it increases. In contrast, this index is also inversely correlated to species' migration under the assumption that short-lived species have an earlier access to reproduction and hence to migration than the long-lived one.	8.1 years [3 years]
			NC	Thermal niche tracking	Proxy of species' migration in order to escape climate change. Computed as the mean of temporal thermal niche overlap among co-occurring species in community under the niche conservatism assumption. Values range from 0 to 1 for low and high niche tracking leading to niche conservatism between 1965-1986 and 1987-2008.	0.988 [0.015]
			HP	Past species habitat patches' proximity	Proxy of human pressure on forests through habitat fragmentation affecting plant migration efficiency. Computed as the minimal distance to the closest past suitable habitat where short and long distances mean high and low proximity to a new forest patch.	145 m [448 m]
			dHA	Temporal changes in species habitat aggregation	Proxy of forest habitat change through land-use conversion. Computed as the difference between aggregation indices of forest in 1990 and 2006 within a 10 km radius. Negative and positive values depict forest disaggregation and aggregation over time, respectively.	-1.97% [5.15%]
