# Supplementary material for: Ecological constraints increase the climatic debt in forests
Source: Nat Commun. 2016 Aug 26;7:12643. doi: 10.1038/ncomms12643 (PMC5007460; doi:10.1038/ncomms12643)
Supplement: Supplementary Data 2 — Statistics of the parameters fitted in the PLS1 to PLS4 models. Average values and 95% confidence intervals (CI95%) of R2 and slope values were computed from the 5,000 bootstrapped PLS models. The p-values show the results of the bootstrap test for difference of slope values to 0. The significant factors are specified by bold p-values (i.e. p-value < 0.01). [file ncomms12643-s3.xlsx]

## Sheet: Data
Factor	Code	PLS1							PLS2							PLS3							PLS4
		R²			Slope value				R²			Slope value				R²			Slope value				R²			Slope value
		Average	CI95%		Average	CI95%	p-value		Average	CI95%		Average	CI95%	p-value		Average	CI95%		Average	CI95%	p-value		Average	CI95%		Average	CI95%	p-value
Baseline temperature conditions	T	0.16791	[0.152; 0.184]		0.748194	[0.709; 0.786]	0		0.166356	[0.151; 0.183]		0.757739	[0.758; 0.717]	0		0.165225	[0.148; 0.182]		0.755258	[0.713; 0.794]	0		0.167929	[0.151; 0.184]		0.756356	[0.716; 0.795]	0
Contemporary temperature change	TC	0.0762333	[0.065; 0.088]		0.322483	[0.287; 0.358]	0		0.0758089	[0.065; 0.088]		0.322846	[0.323; 0.287]	0		0.0741613	[0.062; 0.086]		0.333861	[0.293; 0.374]	0		0.0777129	[0.066; 0.09]		0.320281	[0.283; 0.357]	0
Baseline precipitation conditions	P	0.0430773	[0.035; 0.051]		-0.00895279	[-0.04; 0.022]	0.2886		0.0403314	[0.033; 0.049]		-0.00533871	[-0.005; -0.039]	0.3822		0.0383581	[0.031; 0.047]		0.00935058	[-0.024; 0.042]	0.2778		0.0424449	[0.035; 0.051]		-0.0168114	[-0.05; 0.015]	0.1572
Contemporary precipitation change	PC	0.00272804	[0.002; 0.004]		-0.00827916	[-0.034; 0.017]	0.2588		0.00313213	[0.002; 0.005]		-0.0131072	[-0.013; -0.039]	0.1608		0.00429527	[0.003; 0.006]		-0.0169709	[-0.046; 0.013]	0.132		0.00269091	[0.002; 0.004]		-0.00949784	[-0.035; 0.017]	0.2398
Road proximity	RP	0.00346583	[0.001; 0.007]		-0.0111119	[-0.036; 0.014]	0.199		0.00345405	[0.001; 0.007]		-0.012543	[-0.013; -0.037]	0.1694		0.00569506	[0.002; 0.011]		-0.0198614	[-0.046; 0.007]	0.0792		0.00286218	[0.001; 0.006]		-0.00402905	[-0.029; 0.021]	0.3806
Human population density	HPD	0.00857277	[0.005; 0.013]		0.0262188	[0.007; 0.046]	0.0044		0.0082009	[0.005; 0.012]		0.0253503	[0.025; 0.005]	0.006		0.00712023	[0.004; 0.011]		0.0233053	[0.004; 0.044]	0.0112		0.00940145	[0.005; 0.014]		0.0269095	[0.004; 0.049]	0.0076
Recent sylvicultural practices	SILVP								0.00213917	[0.001; 0.004]		-0.0172172	[-0.017; -0.042]	0.0906
Recent anthropogenic and natural disturbances	DISTURB								0.00116084	[0; 0.003]		0.0109079	[0.011; -0.014]	0.1926
Occurrence of exotic tree	EXOT								0.00307655	[0.001; 0.006]		-0.00515069	[-0.005; -0.03]	0.3434
Temperature heterogeneity	THET	0.00514207	[0.004; 0.007]		0.0316367	[-0.005; 0.068]	0.0478		0.00512253	[0.004; 0.007]		0.0290239	[0.029; -0.009]	0.0666		0.00758805	[0.005; 0.011]		0.0394016	[0.001; 0.08]	0.0228		0.00479322	[0.003; 0.006]		0.0319429	[-0.006; 0.07]	0.0464
Temperature buffering effect due to canopy cover	TBUF								0.00445736	[0.002; 0.008]		-0.031757	[-0.032; -0.061]	0.019
Light availability in forest stand	L	0.0113276	[0.009; 0.014]		0.0741833	[0.038; 0.11]	0		0.0112527	[0.009; 0.014]		0.0675507	[0.068; 0.03]	0.0006		0.0103249	[0.008; 0.013]		0.0655456	[0.028; 0.102]	0.0002		0.0125598	[0.01; 0.015]		0.0765689	[0.041; 0.114]	0
Soil pH	pH	0.00991366	[0.007; 0.013]		0.082031	[0.046; 0.119]	0		0.0103289	[0.008; 0.013]		0.0812604	[0.081; 0.045]	0		0.0117648	[0.009; 0.015]		0.0910453	[0.051; 0.131]	0		0.00885696	[0.006; 0.011]		0.0778818	[0.042; 0.113]	0
Soil nitrogen content	N	0.0125943	[0.008; 0.018]		0.0477307	[0.015; 0.08]	0.0024		0.0124629	[0.008; 0.018]		0.0461807	[0.046; 0.013]	0.0036		0.0133279	[0.008; 0.019]		0.0526863	[0.017; 0.09]	0.0012		0.0126959	[0.008; 0.018]		0.039807	[0.006; 0.074]	0.0108
Thermal-stress tolerance	TOT	0.0258422	[0.021; 0.031]		0.112508	[0.073; 0.153]	0		0.0254881	[0.02; 0.031]		0.109031	[0.109; 0.069]	0		0.0229849	[0.018; 0.028]		0.117121	[0.076; 0.16]	0		0.0275457	[0.022; 0.033]		0.121694	[0.081; 0.163]	0
Water-stress tolerance	TOW	0.0487831	[0.042; 0.056]		0.370263	[0.329; 0.411]	0		0.0479015	[0.041; 0.055]		0.375054	[0.375; 0.333]	0		0.046767	[0.041; 0.053]		0.349571	[0.304; 0.394]	0		0.0494176	[0.043; 0.056]		0.371118	[0.329; 0.415]	0
Thermal niche shift	DC	0.0102925	[0.007; 0.014]		0.0527702	[0.019; 0.089]	0.0016		0.010061	[0.007; 0.013]		0.0568117	[0.057; 0.022]	0.0008		0.00971934	[0.007; 0.013]		0.0537796	[0.015; 0.095]	0.0034		0.0113592	[0.008; 0.015]		0.0469489	[0.012; 0.083]	0.004
Species competition for water	CW	0.0177199	[0.014; 0.021]		-0.237915	[-0.278; -0.197]	0		0.0167344	[0.013; 0.02]		-0.242037	[-0.242; -0.283]	0		0.0176849	[0.014; 0.022]		-0.240787	[-0.286; -0.197]	0		0.0184041	[0.015; 0.022]		-0.249323	[-0.29; -0.208]	0
Species competition for N-nutrition	CN	0.0157122	[0.012; 0.019]		0.0657097	[0.031; 0.101]	0.0002		0.015338	[0.012; 0.019]		0.0681204	[0.068; 0.033]	0.0002		0.0142572	[0.011; 0.017]		0.0745692	[0.037; 0.112]	0		0.0168697	[0.014; 0.021]		0.0644807	[0.029; 0.1]	0
Species longevity	LG	0.00528803	[0.003; 0.008]		0.0655001	[0.037; 0.093]	0		0.0051875	[0.003; 0.008]		0.0684744	[0.068; 0.04]	0		0.00421111	[0.002; 0.007]		0.0388407	[0.008; 0.071]	0.0062		0.0065573	[0.004; 0.009]		0.087406	[0.059; 0.115]	0
Thermal niche tracking	NC	0.0180608	[0.014; 0.022]		-0.139779	[-0.187; -0.093]	0		0.0174351	[0.013; 0.022]		-0.135678	[-0.136; -0.183]	0		0.0177317	[0.014; 0.022]		-0.129041	[-0.175; -0.083]	0		0.018703	[0.015; 0.023]		-0.139788	[-0.192; -0.091]	0
Past species habitat patches' proximity	HP	0.0210006	[0.016; 0.027]		-0.05261	[-0.076; -0.029]	0		0.0204542	[0.015; 0.027]		-0.0469456	[-0.047; -0.071]	0		0.0261486	[0.02; 0.033]		-0.0537724	[-0.08; -0.027]	0		0.0195815	[0.014; 0.026]		-0.0595692	[-0.083; -0.036]	0
Temporal changes in species habitat aggregation	dHA	0.0347709	[0.026; 0.044]		-0.0212715	[-0.057; 0.013]	0.1162		0.0342255	[0.026; 0.044]		-0.0243474	[-0.024; -0.059]	0.0844		0.0311242	[0.024; 0.039]		0.00566551	[-0.032; 0.042]	0.388		0.0352024	[0.027; 0.044]		-0.0175846	[-0.051; 0.016]	0.1558
Time	TIME	0.0134437	[0.008; 0.02]		-0.0079906	[-0.037; 0.021]	0.2966		0.0134531	[0.008; 0.02]		-0.0105828	[-0.011; -0.04]	0.239		0.0146299	[0.01; 0.021]		-0.022933	[-0.056; 0.01]	0.0826		0.0121492	[0.007; 0.018]		-0.00434158	[-0.033; 0.023]	0.3836
