# Supplementary material for: Ecological constraints increase the climatic debt in forests
Source: Nat Commun. 2016 Aug 26;7:12643. doi: 10.1038/ncomms12643 (PMC5007460; doi:10.1038/ncomms12643)
Supplement: Supplementary Data 3 — List of the 760 plant species considered to study the climatic debt in forest plant communities. Number of occurrences in the database (n), as well as values of both L-Ellenberg index (L), thermal (TOT; °C) and hydric tolerances (TOW; mm), species longevity (LG, year), and temporal niche (NC) and distribution conservatism indices (DC) are also provided for each species. [file ncomms12643-s4.xlsx]

## Sheet: Data
Species	Order	Family	Genus	n	L	TOT	TOW	LG	DC	NC
Arisarum vulgare	Alismatales	Araceae	Arisarum	289		3.5	1070	5	1	0.994644
Arum italicum	Alismatales	Araceae	Arum	1582		5.3	1327	5	1	0.996793
Arum maculatum	Alismatales	Araceae	Arum	7949	3	9.4	1873	25	1	0.977299
Aegopodium podagraria	Apiales	Apiaceae	Aegopodium	421	5	11.3	2159	4	1	0.991719
Angelica sylvestris	Apiales	Apiaceae	Angelica	1832	7	9.8	2244	2	0.990432	0.991529
Anthriscus caucalis	Apiales	Apiaceae	Anthriscus	111	8	9.9	1601	1	1	0.886032
Anthriscus sylvestris	Apiales	Apiaceae	Anthriscus	156	7	9.5	1884	1	1	0.989816
Astrantia major	Apiales	Apiaceae	Astrantia	243	6	9.3	2372	25	1	0.940136
Astrantia minor	Apiales	Apiaceae	Astrantia	75		7.4	1368	5	0.971849	0.872244
Bunium bulbocastanum	Apiales	Apiaceae	Bunium	221	7	10.2	1001	4	0.9917	0.996596
Chaerophyllum aureum	Apiales	Apiaceae	Chaerophyllum	90	6	7.6	1784	25	1	0.886139
Chaerophyllum hirsutum	Apiales	Apiaceae	Chaerophyllum	553	6	10.6	1514	25	0.996032	0.955011
Chaerophyllum temulum	Apiales	Apiaceae	Chaerophyllum	90	5	4.8	1267	1	0.999299	0.989217
Chaerophyllum villarsii	Apiales	Apiaceae	Chaerophyllum	67	8	7.3	1847	5	0.980079	0.964275
Conopodium majus	Apiales	Apiaceae	Conopodium	1480	8	11.4	1117	5	0.99994	0.998704
Daucus carota	Apiales	Apiaceae	Daucus	1160	8	10.6	1325	1	0.995397	0.993253
Eryngium campestre	Apiales	Apiaceae	Eryngium	2621	9	11.4	1245	4	1	0.999281
Heracleum sphondylium	Apiales	Apiaceae	Heracleum	2079	7	11	2244	2	0.996052	0.990523
Laserpitium gallicum	Apiales	Apiaceae	Laserpitium	804		12	1177	5	1	0.980329
Laserpitium latifolium	Apiales	Apiaceae	Laserpitium	664	7	10.9	2128	5	0.999788	0.974725
Laserpitium siler	Apiales	Apiaceae	Laserpitium	332	7	9.4	1611	5	0.999884	0.972945
Meum athamanticum	Apiales	Apiaceae	Meum	225	8	5.9	2307	5	0.995864	0.973904
Myrrhis odorata	Apiales	Apiaceae	Myrrhis	37	7	5.8	1798	5	1	0.953118
Oenanthe pimpinelloides	Apiales	Apiaceae	Oenanthe	11		4.2	560	5	0.788421	0.607856
Pastinaca sativa	Apiales	Apiaceae	Pastinaca	40	8	8.5	904	2	0.950428	0.812751
Peucedanum alsaticum	Apiales	Apiaceae	Peucedanum	19	7	4.6	930	5	0.914371	0.850074
Peucedanum cervaria	Apiales	Apiaceae	Peucedanum	629	7	8.2	1576	25	1	0.98377
Peucedanum gallicum	Apiales	Apiaceae	Peucedanum	255		2	401	5	0.991565	0.889111
Peucedanum officinale	Apiales	Apiaceae	Peucedanum	271	7	5.1	839	25	0.998552	0.992372
Peucedanum ostruthium	Apiales	Apiaceae	Peucedanum	279	6	9.6	1921	5	0.999336	0.985331
Peucedanum palustre	Apiales	Apiaceae	Peucedanum	4	7	4.8	1543	2	1	0.418073
Pimpinella major	Apiales	Apiaceae	Pimpinella	170	7	12.9	2158	25	0.98093	0.883188
Pimpinella saxifraga	Apiales	Apiaceae	Pimpinella	830	9	10.7	1621	25	0.999952	0.987151
Pimpinella tragium	Apiales	Apiaceae	Pimpinella	141		4.2	321	5	0.998555	0.970033
Sanicula europaea	Apiales	Apiaceae	Sanicula	1972	4	10.8	2152	5	0.999954	0.999512
Selinum pyrenaeum	Apiales	Apiaceae	Selinum	24		3.4	2082	2	0.940989	0.697992
Seseli libanotis	Apiales	Apiaceae	Seseli	37	7	10.2	1503	2	0.726214	0.687776
Seseli montanum	Apiales	Apiaceae	Seseli	430		12	1607	5	0.994689	0.977674
Trochiscanthes nodiflora	Apiales	Apiaceae	Trochiscanthes	129		5.6	661	5	0.997559	0.986064
Hydrocotyle vulgaris	Apiales	Araliaceae	Hydrocotyle	128	7	6.6	1072	25	0.897225	0.803663
Allium sphaerocephalon	Asparagales	Amaryllidaceae	Allium	299	9	12.2	1573	1	1	0.982521
Allium ursinum	Asparagales	Amaryllidaceae	Allium	748	2	6.4	2187	4	1	0.978703
Narcissus pseudonarcissus	Asparagales	Amaryllidaceae	Narcissus	241	8	6.1	1093	5	0.985436	0.98593
Anthericum liliago	Asparagales	Asparagaceae	Anthericum	341	7	12.6	1098	25	0.998413	0.980671
Anthericum ramosum	Asparagales	Asparagaceae	Anthericum	132	7	8.9	1538	5	0.986234	0.938017
Aphyllanthes monspeliensis	Asparagales	Asparagaceae	Aphyllanthes	4923		8.1	1427	5	0.999992	0.999373
Convallaria majalis	Asparagales	Asparagaceae	Convallaria	3749	5	9	2156	25	1	0.997169
Hyacinthoides non-scripta	Asparagales	Asparagaceae	Hyacinthoides	1247	5	3.9	862	25	1	0.991659
Maianthemum bifolium	Asparagales	Asparagaceae	Maianthemum	974	3	10.1	2492	5	0.998058	0.98839
Muscari comosum	Asparagales	Asparagaceae	Muscari	258	7	6.9	1115	2	1	0.995233
Muscari neglectum	Asparagales	Asparagaceae	Muscari	113	7	7.1	1135	5	0.992738	0.988255
Ornithogalum pyrenaicum	Asparagales	Asparagaceae	Ornithogalum	1641	4	9.2	1518	5	1	0.943914
Polygonatum multiflorum	Asparagales	Asparagaceae	Polygonatum	6280	2	12.3	2224	5	1	0.997078
Polygonatum odoratum	Asparagales	Asparagaceae	Polygonatum	1022	7	11.2	1619	5	0.995468	0.982231
Polygonatum verticillatum	Asparagales	Asparagaceae	Polygonatum	3358	4	7.9	2263	5	0.999989	0.981469
Scilla bifolia	Asparagales	Asparagaceae	Scilla	463	5	9.4	1574	5	0.928434	0.949093
Scilla lilio-hyacinthus	Asparagales	Asparagaceae	Scilla	241		10.7	1074	5	0.950572	0.927064
Scilla verna	Asparagales	Asparagaceae	Scilla	37		9.9	740	5	0.911583	0.647884
Iris foetidissima	Asparagales	Iridaceae	Iris	329		5.1	874	5	0.997662	0.993331
Iris pseudacorus	Asparagales	Iridaceae	Iris	639	7	7.7	1095	25	0.984183	0.970422
Anacamptis pyramidalis	Asparagales	Orchidaceae	Anacamptis	168	8	9.4	885	5	0.970389	0.957761
Cephalanthera damasonium	Asparagales	Orchidaceae	Cephalanthera	740	3	11.1	1181	5	1	0.997186
Cephalanthera longifolia	Asparagales	Orchidaceae	Cephalanthera	562	5	10.4	1424	5	0.998868	0.995181
Cephalanthera rubra	Asparagales	Orchidaceae	Cephalanthera	703	4	11	2534	5	1	0.996106
Dactylorhiza fistulosa	Asparagales	Orchidaceae	Dactylorhiza	15	8	7.8	1398	5	1	0.75288
Dactylorhiza maculata	Asparagales	Orchidaceae	Dactylorhiza	481	7	11.5	2060	5	0.999973	0.990222
Epipactis atrorubens	Asparagales	Orchidaceae	Epipactis	387	6	12.4	2497	5	0.999455	0.977086
Epipactis helleborine	Asparagales	Orchidaceae	Epipactis	1333	3	12.9	1723	4	0.999757	0.99234
Epipactis microphylla	Asparagales	Orchidaceae	Epipactis	65	2	9.6	1047	5	0.995496	0.900663
Epipactis palustris	Asparagales	Orchidaceae	Epipactis	23	8	6.5	1333	25	0.981997	0.695855
Goodyera repens	Asparagales	Orchidaceae	Goodyera	269	5	8.8	1527	5	0.988517	0.924092
Gymnadenia conopsea	Asparagales	Orchidaceae	Gymnadenia	187	7	11.6	1575	5	1	0.955276
Himantoglossum hircinum	Asparagales	Orchidaceae	Himantoglossum	35	7	5.6	800	5	1	0.886158
Limodorum abortivum	Asparagales	Orchidaceae	Limodorum	136	6	8.6	1161	5	0.990842	0.853982
Listera cordata	Asparagales	Orchidaceae	Listera	29	3	8.2	1281	5	0.661013	0.494907
Listera ovata	Asparagales	Orchidaceae	Listera	933	6	11.1	1940	5	1	0.992917
Neottia nidus-avis	Asparagales	Orchidaceae	Neottia	1388	2	9.7	2108	5	0.999061	0.983923
Ophrys apifera	Asparagales	Orchidaceae	Ophrys	33	7	5.9	681	5	0.925516	0.711773
Ophrys insectifera	Asparagales	Orchidaceae	Ophrys	58	7	5.2	445	5	1	0.957269
Ophrys sphegodes	Asparagales	Orchidaceae	Ophrys	34	8	4.9	1119	5	1	0.964114
Orchis mascula	Asparagales	Orchidaceae	Orchis	442	6	8.9	1515	5	0.975245	0.890498
Orchis militaris	Asparagales	Orchidaceae	Orchis	34	7	8.9	838	5	1	0.906334
Orchis morio	Asparagales	Orchidaceae	Orchis	30	7	6.9	787	5	0.847111	0.790969
Orchis purpurea	Asparagales	Orchidaceae	Orchis	207	5	5.5	952	5	1	0.971174
Platanthera bifolia	Asparagales	Orchidaceae	Platanthera	303	6	11.1	1568	5	1	0.973808
Platanthera chlorantha	Asparagales	Orchidaceae	Platanthera	205	6	10.7	1318	25	1	0.97437
Asphodelus albus	Asparagales	Xanthorrhoeaceae	Asphodelus	449		9.5	913	5	0.997906	0.942908
Simethis mattiazzii	Asparagales	Xanthorrhoeaceae	Simethis	83		4.7	617	5	0.942063	0.979465
Achillea millefolium	Asterales	Asteraceae	Achillea	2748	8	13.9	2113	4	0.999943	0.998401
Adenostyles alliariae	Asterales	Asteraceae	Adenostyles	849	6	8.3	1869	5	0.999986	0.992073
Adenostyles alpina	Asterales	Asteraceae	Adenostyles	169		7.7	1043	5	1	0.964294
Andryala integrifolia	Asterales	Asteraceae	Andryala	110		6.5	1135	1	0.993088	0.863239
Antennaria dioica	Asterales	Asteraceae	Antennaria	145	8	9.5	2457	50	1	0.977489
Arnica montana	Asterales	Asteraceae	Arnica	174	9	8.1	1742	25	1	0.952418
Aster amellus	Asterales	Asteraceae	Aster	13	8	3.3	1415	25	0.570783	0.250101
Aster bellidiastrum	Asterales	Asteraceae	Aster	269	7	9.9	2343	5	1	0.97403
Aster linosyris	Asterales	Asteraceae	Aster	9	8	3.5	929	25	0.623904	0.875157
Aster sedifolius	Asterales	Asteraceae	Aster	481		6.1	750	5	0.999662	0.991967
Bellis perennis	Asterales	Asteraceae	Bellis	138	8	7.7	1953	25	1	0.926568
Bellium bellidioides	Asterales	Asteraceae	Bellium	4		6.7	699	5	0.808102	0.532897
Bidens tripartita	Asterales	Asteraceae	Bidens	34	8	5.6	643	1	0.878975	0.801714
Bombycilaena erecta	Asterales	Asteraceae	Bombycilaena	30	9	8.3	769	1	0.70834	0.683122
Buphthalmum salicifolium	Asterales	Asteraceae	Buphthalmum	484	8	11.6	1506	5	0.988794	0.971184
Carduncellus mitissimus	Asterales	Asteraceae	Carduncellus	35		5.8	919	5	0.774504	0.496557
Carduus defloratus	Asterales	Asteraceae	Carduus	143	7	9.3	2520	5	0.997455	0.991614
Carlina acanthifolia	Asterales	Asteraceae	Carlina	726		10.5	1912	2	1	0.979978
Carlina acaulis	Asterales	Asteraceae	Carlina	778	9	10.1	1467	2	1	0.989535
Carlina corymbosa	Asterales	Asteraceae	Carlina	503		9.4	1161	2	1	0.997581
Carlina macrocephala	Asterales	Asteraceae	Carlina	32		5.2	681	2	0.940448	0.910389
Carlina vulgaris	Asterales	Asteraceae	Carlina	2279	7	13.1	1592	1	1	0.995737
Catananche caerulea	Asterales	Asteraceae	Catananche	1923		9.7	1222	5	1	0.988952
Centaurea jacea	Asterales	Asteraceae	Centaurea	284	7	9.1	2036	4	0.979936	0.967985
Centaurea jacea subsp. grandiflora	Asterales	Asteraceae	Centaurea	57	7	6.9	986	5	1	0.93189
Centaurea jacea subsp. nigra	Asterales	Asteraceae	Centaurea	666		8	1495	5	0.99901	0.996649
Centaurea montana	Asterales	Asteraceae	Centaurea	306	6	11.2	2197	5	1	0.937635
Centaurea paniculata	Asterales	Asteraceae	Centaurea	250	8	9.7	1023	2	0.963216	0.911781
Centaurea pectinata	Asterales	Asteraceae	Centaurea	329		6.1	1038	5	1	0.997577
Centaurea scabiosa	Asterales	Asteraceae	Centaurea	323	7	11.5	1939	4	0.999721	0.967129
Centaurea uniflora	Asterales	Asteraceae	Centaurea	99		6.9	756	5	1	0.94393
Cicerbita alpina	Asterales	Asteraceae	Cicerbita	216	6	8.1	1790	5	1	0.977209
Cicerbita plumieri	Asterales	Asteraceae	Cicerbita	68	5	7	1254	5	1	0.926866
Cirsium acaule	Asterales	Asteraceae	Cirsium	293	9	11.6	2098	4	0.97969	0.955049
Cirsium arvense	Asterales	Asteraceae	Cirsium	1338	8	13.3	1834	25	0.978124	0.995932
Cirsium eriophorum	Asterales	Asteraceae	Cirsium	32	8	11.9	2005	2	0.976635	0.735996
Cirsium oleraceum	Asterales	Asteraceae	Cirsium	550	6	7.1	2140	4	0.999178	0.855109
Cirsium palustre	Asterales	Asteraceae	Cirsium	1285	7	7.3	1750	2	1	0.99747
Cirsium tuberosum	Asterales	Asteraceae	Cirsium	174	7	10	1698	5	0.98492	0.952151
Cirsium vulgare	Asterales	Asteraceae	Cirsium	53	8	9.4	1799	1	1	0.588945
Conyza canadensis	Asterales	Asteraceae	Conyza	307	8	6.5	815	1	0.896276	0.94383
Crepis albida	Asterales	Asteraceae	Crepis	160		8.8	1018	5	0.94129	0.957559
Crepis lampsanoides	Asterales	Asteraceae	Crepis	17		5.3	1072	5	0.946169	0.7777
Crepis paludosa	Asterales	Asteraceae	Crepis	146	7	8.5	1976	4	0.999009	0.988099
Crepis vesicaria subsp. taraxacifolia	Asterales	Asteraceae	Crepis	130	9	8.9	1138	1	0.988963	0.963224
Dittrichia viscosa	Asterales	Asteraceae	Dittrichia	63		2.5	1029	5	0.991734	0.958302
Doronicum corsicum	Asterales	Asteraceae	Doronicum	5		6.1	663	5	0.776471	0.711055
Echinops ritro	Asterales	Asteraceae	Echinops	1026		11.3	1203	5	0.998471	0.980674
Eupatorium cannabinum	Asterales	Asteraceae	Eupatorium	2502	7	9	1965	25	1	0.995659
Hieracium bifidum	Asterales	Asteraceae	Hieracium	332	8	11.7	972	5	0.98062	0.946941
Hieracium lachenalii	Asterales	Asteraceae	Hieracium	469	5	10.4	1330	5	1	0.993357
Hieracium lactucella	Asterales	Asteraceae	Hieracium	7	8	8.1	1327	5	0.69531	0.581889
Hieracium laevigatum	Asterales	Asteraceae	Hieracium	125	7	4.1	731	25	0.998334	0.991439
Hieracium murorum	Asterales	Asteraceae	Hieracium	10354	4	13.5	2534	25	0.999995	0.999926
Hieracium peleterianum	Asterales	Asteraceae	Hieracium	6	7	13.1	1010	5	0.956315	0.695889
Hieracium pilosella	Asterales	Asteraceae	Hieracium	5083	7	13.6	2182	25	0.99999	0.999872
Hieracium prenanthoides	Asterales	Asteraceae	Hieracium	744	7	14.3	2162	5	0.996737	0.983805
Hieracium racemosum	Asterales	Asteraceae	Hieracium	129	7	13.2	543	5	0.625358	0.462436
Hieracium sabaudum	Asterales	Asteraceae	Hieracium	634	5	10.3	1167	25	0.986322	0.966851
Hieracium tomentosum	Asterales	Asteraceae	Hieracium	67		10.6	758	5	0.964242	0.928776
Hieracium umbellatum	Asterales	Asteraceae	Hieracium	190	6	8.5	1863	25	0.952842	0.778658
Homogyne alpina	Asterales	Asteraceae	Homogyne	578	6	7.5	2273	5	0.997744	0.99536
Hypochaeris maculata	Asterales	Asteraceae	Hypochaeris	92	7	9.2	1609	25	0.969632	0.929262
Hypochaeris radicata	Asterales	Asteraceae	Hypochaeris	220	8	10.4	1469	5	0.987672	0.971185
Hypochaeris robertia	Asterales	Asteraceae	Hypochaeris	46		6.2	695	5	0.972282	0.907144
Inula conyza	Asterales	Asteraceae	Inula	466	6	8.1	1696	2	0.999377	0.995725
Inula montana	Asterales	Asteraceae	Inula	244		9	1171	5	0.924081	0.822869
Inula salicina	Asterales	Asteraceae	Inula	171	8	7.7	1458	4	1	0.947921
Inula spiraeifolia	Asterales	Asteraceae	Inula	85	8	6.5	912	5	0.981213	0.952461
Lactuca perennis	Asterales	Asteraceae	Lactuca	435	9	12.6	1457	5	0.999498	0.993553
Lactuca serriola	Asterales	Asteraceae	Lactuca	63	9	9.2	1036	1	1	0.570051
Lapsana communis	Asterales	Asteraceae	Lapsana	722	5	11.5	1953	1	0.99233	0.969553
Leontodon autumnalis	Asterales	Asteraceae	Leontodon	5	7	12	1403	5	0.0244098
Leontodon hispidus	Asterales	Asteraceae	Leontodon	261	8	14.2	2541	5	0.970579	0.904444
Leontodon pyrenaicus	Asterales	Asteraceae	Leontodon	111	8	9.3	2292	5	0.991599	0.932316
Leucanthemum vulgare subsp. vulgare	Asterales	Asteraceae	Leucanthemum	1219	7	13.3	2146	5	0.999868	0.996006
Leuzea conifera	Asterales	Asteraceae	Leuzea	571		8.7	1241	5	1	0.988651
Matricaria perforata	Asterales	Asteraceae	Matricaria	5	7	1.6	228	1	0.35808
Mycelis muralis	Asterales	Asteraceae	Mycelis	3842	4	11.9	2113	5	1	0.998712
Omalotheca sylvatica	Asterales	Asteraceae	Omalotheca	43	8	6.9	1816	25	0.987118	0.944411
Petasites albus	Asterales	Asteraceae	Petasites	552	4	12.1	1636	25	0.992606	0.969364
Phagnalon saxatile	Asterales	Asteraceae	Phagnalon	73		2.6	1003	5	1	0.838562
Picris hieracioides	Asterales	Asteraceae	Picris	328	8	10.2	1641	2	0.958141	0.886604
Prenanthes purpurea	Asterales	Asteraceae	Prenanthes	5277	4	11	2303	5	0.999428	0.993991
Pulicaria dysenterica	Asterales	Asteraceae	Pulicaria	53	8	5.4	1077	5	0.417701	0.932398
Pulicaria odora	Asterales	Asteraceae	Pulicaria	223		4	1027	5	0.999308	0.99429
Reichardia picroides	Asterales	Asteraceae	Reichardia	415		7.4	1110	1	0.995891	0.964889
Scorzonera hispanica	Asterales	Asteraceae	Scorzonera	13	7	6.9	525	5	0.0311754	0.100718
Scorzonera humilis	Asterales	Asteraceae	Scorzonera	79	7	8.4	1711	5	0.97641	0.832035
Senecio adonidifolius	Asterales	Asteraceae	Senecio	364		7.3	1077	5	0.963127	0.925421
Senecio cacaliaster	Asterales	Asteraceae	Senecio	87		7.6	882	5	0.816672	0.704194
Senecio doronicum	Asterales	Asteraceae	Senecio	65	8	5.6	1239	5	1	0.769186
Senecio erucifolius	Asterales	Asteraceae	Senecio	70	8	6	1551	5	0.952586	0.950609
Senecio hercynicus	Asterales	Asteraceae	Senecio	3056	7	9.2	1848	5	1	0.99847
Senecio jacobaea	Asterales	Asteraceae	Senecio	460	8	5.7	1609	1	1	0.995728
Senecio sylvaticus	Asterales	Asteraceae	Senecio	47	8	7.3	1168	1	1	0.947059
Senecio vulgaris	Asterales	Asteraceae	Senecio	179	7	8.5	1129	1	1	0.974235
Serratula tinctoria	Asterales	Asteraceae	Serratula	280	6	10.8	1424	5	1	0.932323
Serratula tinctoria subsp. tinctoria	Asterales	Asteraceae	Serratula	50	6	4.9	1101	5	0.965313	0.948922
Solidago gigantea subsp. serotina	Asterales	Asteraceae	Solidago	100	8	5.1	629	5		0.311721
Solidago virgaurea	Asterales	Asteraceae	Solidago	5441	5	13.5	2246	5	0.999994	0.996835
Sonchus asper	Asterales	Asteraceae	Sonchus	30	7	7.6	1212	1	0.933283	0.771084
Sonchus oleraceus	Asterales	Asteraceae	Sonchus	23	7	6.3	1572	1	0.863244	0.8834
Tanacetum corymbosum	Asterales	Asteraceae	Tanacetum	369	6	11.9	1602	5	0.985146	0.971362
Taraxacum officinale	Asterales	Asteraceae	Taraxacum	1048	7	11.5	2178	5	1	0.997841
Tragopogon dubius	Asterales	Asteraceae	Tragopogon	165	8	9.2	562	1	0.978617	0.954597
Tragopogon pratensis	Asterales	Asteraceae	Tragopogon	87	7	8.7	1581	2	0.992418	0.979778
Tussilago farfara	Asterales	Asteraceae	Tussilago	380	8	11.8	2073	5	0.999259	0.970584
Urospermum dalechampii	Asterales	Asteraceae	Urospermum	385		7.1	1161	5	0.997715	0.977745
Campanula barbata	Asterales	Campanulaceae	Campanula	29	7	4.3	994	5	1	0.644455
Campanula cochleariifolia	Asterales	Campanulaceae	Campanula	26	8	8.8	2014	5	1	0.863597
Campanula glomerata	Asterales	Campanulaceae	Campanula	192	7	9.9	1577	1	1	0.919412
Campanula lanceolata	Asterales	Campanulaceae	Campanula	61		7.3	1119	5	0.954837	0.654893
Campanula latifolia	Asterales	Campanulaceae	Campanula	30	4	9.1	1988	4	0.957913	0.892901
Campanula medium	Asterales	Campanulaceae	Campanula	580		8.6	924	2	0.984895	0.975927
Campanula patula	Asterales	Campanulaceae	Campanula	105	8	7.4	1228	2	0.97294	0.947757
Campanula persicifolia	Asterales	Campanulaceae	Campanula	677	5	10.7	1073	2	1	0.9938
Campanula rapunculoides	Asterales	Campanulaceae	Campanula	93	6	10.8	1049	4	1	0.962994
Campanula rapunculus	Asterales	Campanulaceae	Campanula	501	7	10.6	1073	2	0.995529	0.972376
Campanula rhomboidalis	Asterales	Campanulaceae	Campanula	218	6	10.6	1995	5	0.985067	0.925449
Campanula rotundifolia	Asterales	Campanulaceae	Campanula	1199	7	12.8	1954	4	1	0.995842
Campanula scheuchzeri	Asterales	Campanulaceae	Campanula	171	8	9.2	1753	5	0.978871	0.833827
Campanula trachelium	Asterales	Campanulaceae	Campanula	1155	4	11.5	2009	4	1	0.995572
Jasione laevis	Asterales	Campanulaceae	Jasione	52	9	7.4	1051	5	0.992805	0.883465
Jasione montana	Asterales	Campanulaceae	Jasione	396	7	10.6	1349	2	0.995058	0.976735
Phyteuma hemisphaericum	Asterales	Campanulaceae	Phyteuma	14	8	4.7	786	5	1	0.853736
Phyteuma michelii	Asterales	Campanulaceae	Phyteuma	84		7.9	2274	5	1	0.987122
Phyteuma nigrum	Asterales	Campanulaceae	Phyteuma	142	7	7.9	1353	5	1	0.988624
Phyteuma orbiculare	Asterales	Campanulaceae	Phyteuma	386	8	12.7	1896	25	1	0.995968
Phyteuma ovatum	Asterales	Campanulaceae	Phyteuma	155	7	6.6	735	5	0.991237	0.916228
Phyteuma spicatum	Asterales	Campanulaceae	Phyteuma	2892		13	2404	25	0.996989	0.989775
Wahlenbergia hederacea	Asterales	Campanulaceae	Wahlenbergia	79	6	5.2	1011	5	0.996542	0.994659
Menyanthes trifoliata	Asterales	Menyanthaceae	Menyanthes	22	8	7.4	1826	5	0.997362	0.909267
Alliaria petiolata	Brassicales	Brassicaceae	Alliaria	1348	5	8.7	1861	1	0.998296	0.98619
Alyssum alyssoides	Brassicales	Brassicaceae	Alyssum	127	9	10.1	779	1	0.98057	0.883995
Arabis alpina	Brassicales	Brassicaceae	Arabis	59	7	7.4	979	5	0.968087	0.939725
Arabis hirsuta	Brassicales	Brassicaceae	Arabis	885	7	12.8	1374	2	1	0.972807
Arabis pauciflora	Brassicales	Brassicaceae	Arabis	178	4	7.8	878	5	0.999835	0.976106
Arabis turrita	Brassicales	Brassicaceae	Arabis	310	6	6.2	1331	2	1	0.997207
Barbarea vulgaris	Brassicales	Brassicaceae	Barbarea	19	8	5.4	1034	2	0.652962	0.778534
Biscutella laevigata	Brassicales	Brassicaceae	Biscutella	540	8	14.4	1467	5	0.998008	0.968952
Cardamine amara	Brassicales	Brassicaceae	Cardamine	109	7	5.4	1340	25	0.998602	0.970972
Cardamine flexuosa	Brassicales	Brassicaceae	Cardamine	641	6	7.5	1386	1	0.999065	0.998575
Cardamine heptaphylla	Brassicales	Brassicaceae	Cardamine	1652	3	9.2	2058	5	0.996987	0.990943
Cardamine hirsuta	Brassicales	Brassicaceae	Cardamine	35	6	6.9	1078	1	0.737551	0.519899
Cardamine impatiens	Brassicales	Brassicaceae	Cardamine	577	5	10	2224	1	1	0.983931
Cardamine pentaphyllos	Brassicales	Brassicaceae	Cardamine	365	3	6.6	1874	5	1	0.997872
Cardamine pratensis	Brassicales	Brassicaceae	Cardamine	2294	6	10.3	2203	25	0.996385	0.981077
Cardamine resedifolia	Brassicales	Brassicaceae	Cardamine	1	8	7.1	678	5
Erophila verna	Brassicales	Brassicaceae	Erophila	31	8	8.5	1084	1	0.987195	0.924512
Erysimum cheiri	Brassicales	Brassicaceae	Erysimum	370	8	12.6	1070	5	0.950671	0.869989
Hesperis matronalis	Brassicales	Brassicaceae	Hesperis	41	6	7.2	764	2	0.914689	0.411367
Lunaria rediviva	Brassicales	Brassicaceae	Lunaria	116	4	5.8	1545	5	0.998598	0.941775
Teesdalia nudicaulis	Brassicales	Brassicaceae	Teesdalia	31	8	7.3	1053	1	1	0.941587
Reseda lutea	Brassicales	Resedaceae	Reseda	14	7	5.4	1367	1	0.380891	0.434184
Chenopodium bonus-henricus	Caryophyllales	Amaranthaceae	Chenopodium	26	8	6.8	1832	25	1	0.952846
Arenaria montana	Caryophyllales	Caryophyllaceae	Arenaria	293		11	827	5	0.862424	0.636718
Arenaria serpyllifolia	Caryophyllales	Caryophyllaceae	Arenaria	139	8	10.5	1434	1	0.856025	0.815388
Cerastium arvense	Caryophyllales	Caryophyllaceae	Cerastium	331	8	12.9	2113	25	0.996926	0.992267
Cerastium fontanum	Caryophyllales	Caryophyllaceae	Cerastium	47	6	5.3	1239	4	1	0.910199
Cerastium fontanum subsp. vulgare	Caryophyllales	Caryophyllaceae	Cerastium	30	6	8.6	1480	5	0.987037	0.824508
Cerastium semidecandrum	Caryophyllales	Caryophyllaceae	Cerastium	25	8	7.6	1036	1	0.856894	0.932567
Cerastium soleirolii	Caryophyllales	Caryophyllaceae	Cerastium	8		5.4	680	5	0.816925	0.521653
Dianthus armeria	Caryophyllales	Caryophyllaceae	Dianthus	25	6	5.8	529	1	0.879805	0.622326
Dianthus carthusianorum	Caryophyllales	Caryophyllaceae	Dianthus	68	8	5.6	2028	25	0.981002	0.97603
Dianthus caryophyllus	Caryophyllales	Caryophyllaceae	Dianthus	96		10.8	843	5	0.877099	0.890104
Dianthus hyssopifolius	Caryophyllales	Caryophyllaceae	Dianthus	90		8.1	1043	5	0.910625	0.723491
Moehringia muscosa	Caryophyllales	Caryophyllaceae	Moehringia	484	5	7.1	1909	5	1	0.982687
Moehringia trinervia	Caryophyllales	Caryophyllaceae	Moehringia	2389	4	9.8	2156	1	1	0.992859
Petrorhagia prolifera	Caryophyllales	Caryophyllaceae	Petrorhagia	105	8	9.5	1504	1	0.983227	0.950673
Petrorhagia saxifraga	Caryophyllales	Caryophyllaceae	Petrorhagia	288	9	10.6	1003	5	0.923181	0.853585
Saponaria ocymoides	Caryophyllales	Caryophyllaceae	Saponaria	376	7	11.8	1460	5	0.99074	0.978082
Saponaria officinalis	Caryophyllales	Caryophyllaceae	Saponaria	84	7	7	1802	5	0.994977	0.855257
Silene acaulis	Caryophyllales	Caryophyllaceae	Silene	7	9	4.3	1702	5	0.612994	0.643721
Silene dioica	Caryophyllales	Caryophyllaceae	Silene	1344		10.4	2169	2	0.996628	0.996129
Silene flos-cuculi	Caryophyllales	Caryophyllaceae	Silene	105	7	7.9	1764	5	0.948334	0.922028
Silene italica	Caryophyllales	Caryophyllaceae	Silene	857		11.2	1504	5	0.997844	0.968074
Silene latifolia subsp. alba	Caryophyllales	Caryophyllaceae	Silene	137	8	10.3	2334	5	1	0.995536
Silene nutans	Caryophyllales	Caryophyllaceae	Silene	672	7	12.2	2145	5	0.998124	0.985084
Silene rupestris	Caryophyllales	Caryophyllaceae	Silene	41	9	7.9	1786	5	1	0.920326
Silene vulgaris	Caryophyllales	Caryophyllaceae	Silene	1499	8	14.6	2178	4	1	0.99954
Stellaria alsine	Caryophyllales	Caryophyllaceae	Stellaria	21	5	3.3	809	5	0.64543	0.544815
Stellaria graminea	Caryophyllales	Caryophyllaceae	Stellaria	119	6	6.8	2036	5	0.996512	0.978149
Stellaria holostea	Caryophyllales	Caryophyllaceae	Stellaria	7446	5	10.8	1719	5	1	0.997824
Stellaria media	Caryophyllales	Caryophyllaceae	Stellaria	356	6	9.6	2194	1	0.999897	0.994807
Stellaria nemorum	Caryophyllales	Caryophyllaceae	Stellaria	873	4	10.3	2331	5	0.997093	0.994174
Drosera rotundifolia	Caryophyllales	Droseraceae	Drosera	16	8	9.9	1631	25	0.901651	0.787735
Polygonum bistorta	Caryophyllales	Polygonaceae	Polygonum	321	7	8.7	2323	5	1	0.995923
Polygonum hydropiper	Caryophyllales	Polygonaceae	Polygonum	65	7	5.5	1013	1	0.943263	0.808228
Polygonum lapathifolium	Caryophyllales	Polygonaceae	Polygonum	14	6	3.2	1031	1	0.386834	0.637635
Polygonum persicaria	Caryophyllales	Polygonaceae	Polygonum	29	6	6.2	1117	1	1	0.786428
Polygonum viviparum	Caryophyllales	Polygonaceae	Polygonum	124	7	9	1816	5	1	0.975093
Rumex acetosa	Caryophyllales	Polygonaceae	Rumex	1657	8	13.6	2498	5	0.997743	0.999585
Rumex acetosella	Caryophyllales	Polygonaceae	Rumex	843	8	11.2	1956	1	0.999986	0.99509
Rumex arifolius	Caryophyllales	Polygonaceae	Rumex	263	7	10.3	1942	5	1	0.988371
Rumex crispus	Caryophyllales	Polygonaceae	Rumex	16	7	7.2	760	1	0.717151	0.867726
Rumex obtusifolius	Caryophyllales	Polygonaceae	Rumex	335	7	6.4	1282	25	0.99901	0.979253
Rumex pseudalpinus	Caryophyllales	Polygonaceae	Rumex	32	8	4.4	1814	5	0.636426	0.749259
Rumex sanguineus	Caryophyllales	Polygonaceae	Rumex	1331	4	6.1	853	5	1	0.980144
Rumex scutatus	Caryophyllales	Polygonaceae	Rumex	62	8	9.5	1729	5	0.994147	0.913938
Parnassia palustris	Celastrales	Celastraceae	Parnassia	53	8	9.1	2022	25	0.95835	0.927018
Bryonia dioica	Cucurbitales	Cucurbitaceae	Bryonia	290	7	7.8	1256	5	0.987368	0.969811
Tamus communis	Dioscoreales	Dioscoreaceae	Tamus	4694	6	9.1	2176	5	0.999965	0.997456
Adoxa moschatellina	Dipsacales	Adoxaceae	Adoxa	592	5	7.8	1515	25	1	0.98756
Centranthus ruber	Dipsacales	Caprifoliaceae	Centranthus	625	7	6.3	1070	5	0.999469	0.995688
Cephalaria leucantha	Dipsacales	Caprifoliaceae	Cephalaria	874		7.7	1439	5	0.998096	0.967328
Knautia arvensis	Dipsacales	Caprifoliaceae	Knautia	237	7	13.2	1865	5	0.996624	0.987067
Knautia arvernensis	Dipsacales	Caprifoliaceae	Knautia	64		4.9	945	5	1	0.849804
Knautia dipsacifolia	Dipsacales	Caprifoliaceae	Knautia	464	5	10.7	2520	5	1	0.956842
Knautia timeroyi subsp. collina	Dipsacales	Caprifoliaceae	Knautia	953		8.7	1035	5	0.975702	0.929063
Scabiosa columbaria	Dipsacales	Caprifoliaceae	Scabiosa	631	8	12.7	1944	2	0.993255	0.981138
Succisa pratensis	Dipsacales	Caprifoliaceae	Succisa	574	7	10.9	2123	5	0.996788	0.979208
Valeriana dioica	Dipsacales	Caprifoliaceae	Valeriana	209	7	8.4	1745	5	0.998987	0.982609
Valeriana montana	Dipsacales	Caprifoliaceae	Valeriana	532	8	7.7	2350	5	0.999634	0.972894
Valeriana officinalis	Dipsacales	Caprifoliaceae	Valeriana	1144	7	10.5	2244	5	0.995816	0.99038
Valeriana tripteris	Dipsacales	Caprifoliaceae	Valeriana	399	7	9.6	2145	5	0.994477	0.917466
Valeriana tuberosa	Dipsacales	Caprifoliaceae	Valeriana	41		9.8	543	5	0.540678	0.867459
Impatiens glandulifera	Ericales	Balsaminaceae	Impatiens	148	5	2.9	864	1	0.146737	0.824462
Impatiens noli-tangere	Ericales	Balsaminaceae	Impatiens	939	4	8.4	2406	1	0.995828	0.996512
Impatiens parviflora	Ericales	Balsaminaceae	Impatiens	58	4	5.6	1770	1	0.104597	0.881206
Moneses uniflora	Ericales	Ericaceae	Moneses	85	4	9.2	1053	5	1	0.958879
Monotropa hypopitys	Ericales	Ericaceae	Monotropa	92	4	11.2	998	5	0.993796	0.979919
Orthilia secunda	Ericales	Ericaceae	Orthilia	1261	4	10.4	2096	5	0.998936	0.966208
Pyrola chlorantha	Ericales	Ericaceae	Pyrola	73	5	8.1	1125	5	0.987174	0.947892
Pyrola minor	Ericales	Ericaceae	Pyrola	81	6	9.2	1391	5	0.965146	0.888961
Androsace chaixii	Ericales	Primulaceae	Androsace	6		3.5	489	1	0.612523	0.800927
Cyclamen hederifolium	Ericales	Primulaceae	Cyclamen	203		7.5	697	5	0.99689	0.922744
Cyclamen purpurascens	Ericales	Primulaceae	Cyclamen	68	4	3.1	710	5	1	0.993218
Cyclamen repandum	Ericales	Primulaceae	Cyclamen	248		9	858	5	0.978301	0.938683
Lysimachia nemorum	Ericales	Primulaceae	Lysimachia	1030	2	10	2100	5	1	0.999166
Lysimachia nummularia	Ericales	Primulaceae	Lysimachia	297	4	8.8	1940	5	0.995885	0.941729
Lysimachia vulgaris	Ericales	Primulaceae	Lysimachia	449	6	7.6	1635	5	1	0.975161
Primula elatior	Ericales	Primulaceae	Primula	3859	6	9.1	1836	5	0.994237	0.983215
Primula farinosa	Ericales	Primulaceae	Primula	7	8	5.6	1388	5	0.854723	0.394042
Primula veris	Ericales	Primulaceae	Primula	2180	7	11.6	1678	5	1	0.994011
Primula veris subsp. canescens	Ericales	Primulaceae	Primula	58		4	549	5	0.99152	0.857817
Primula veris subsp. columnae	Ericales	Primulaceae	Primula	108		8.2	973	5	0.998499	0.949573
Primula vulgaris	Ericales	Primulaceae	Primula	812	6	11.8	1169	5	1	0.994636
Soldanella alpina	Ericales	Primulaceae	Soldanella	112	7	6.4	1546	5	0.961238	0.819803
Astragalus glycyphyllos	Fabales	Fabaceae	Astragalus	140	6	11.9	1532	4	0.996607	0.938963
Astragalus monspessulanus	Fabales	Fabaceae	Astragalus	1648		12.2	1208	5	0.999963	0.997154
Astragalus onobrychis	Fabales	Fabaceae	Astragalus	70	8	5.8	832	5	1	0.973757
Astragalus sempervirens	Fabales	Fabaceae	Astragalus	156		8.3	770	5	0.999536	0.986662
Astragalus vesicarius	Fabales	Fabaceae	Astragalus	22		4.9	527	5	0.878749	0.782284
Bituminaria bituminosa	Fabales	Fabaceae	Bituminaria	2113		7.5	1504	5	0.999986	0.998552
Lathyrus aphaca	Fabales	Fabaceae	Lathyrus	113	7	6.5	600	1	1	0.922395
Lathyrus filiformis	Fabales	Fabaceae	Lathyrus	13		6	490	5	1	0.595496
Lathyrus linifolius subsp. montanus	Fabales	Fabaceae	Lathyrus	1757		10	1843	5	1	0.996354
Lathyrus niger	Fabales	Fabaceae	Lathyrus	367	5	6.7	986	5	1	0.991698
Lathyrus occidentalis	Fabales	Fabaceae	Lathyrus	55		6.8	2036	5	0.985891	0.836123
Lathyrus pratensis	Fabales	Fabaceae	Lathyrus	797	7	10.7	2543	5	1	0.987935
Lathyrus setifolius	Fabales	Fabaceae	Lathyrus	16		2.9	1319	1	0.946399	0.886167
Lathyrus sylvestris	Fabales	Fabaceae	Lathyrus	250	7	9.6	1523	5	0.998623	0.987803
Lathyrus venetus	Fabales	Fabaceae	Lathyrus	18		7.1	638	5	0.971877	0.739088
Lathyrus vernus	Fabales	Fabaceae	Lathyrus	1645	4	9.1	1998	5	0.998257	0.979211
Lotus corniculatus	Fabales	Fabaceae	Lotus	3052	7	14.8	2531	4	0.999622	0.998635
Lotus pedunculatus	Fabales	Fabaceae	Lotus	339	7	10.3	1715	5	0.998734	0.990955
Medicago lupulina	Fabales	Fabaceae	Medicago	513	7	10.8	1513	1	0.998131	0.989179
Medicago sativa	Fabales	Fabaceae	Medicago	28	8	6.7	539	5	0.84436	0.745265
Melilotus albus	Fabales	Fabaceae	Melilotus	16	9	5.8	970	2	0.753051	0.317165
Onobrychis saxatilis	Fabales	Fabaceae	Onobrychis	70		10.7	631	5	0.853927	0.758781
Onobrychis supina	Fabales	Fabaceae	Onobrychis	542		7.9	1150	5	1	0.980565
Onobrychis viciifolia	Fabales	Fabaceae	Onobrychis	115	8	10.4	1705	4	1	0.989818
Ornithopus perpusillus	Fabales	Fabaceae	Ornithopus	21	7	6	994	1	0.791299	0.677958
Securigera varia	Fabales	Fabaceae	Securigera	199	7	10.4	1715	5	0.946905	0.926455
Trifolium alpestre	Fabales	Fabaceae	Trifolium	166	7	7.8	787	5	1	0.992984
Trifolium alpinum	Fabales	Fabaceae	Trifolium	57	8	6.1	1692	5	0.972323	0.933072
Trifolium arvense	Fabales	Fabaceae	Trifolium	69	8	11	1054	1	1	0.921433
Trifolium campestre	Fabales	Fabaceae	Trifolium	163	8	8.7	1267	1	0.989291	0.977361
Trifolium medium	Fabales	Fabaceae	Trifolium	255	7	9.9	1636	5	0.987893	0.976823
Trifolium montanum	Fabales	Fabaceae	Trifolium	174	8	9.8	1661	5	0.996331	0.96104
Trifolium ochroleucon	Fabales	Fabaceae	Trifolium	305	7	10.4	1047	5	0.900054	0.840971
Trifolium pratense	Fabales	Fabaceae	Trifolium	948	7	14.4	2520	5	1	0.985148
Trifolium repens	Fabales	Fabaceae	Trifolium	152	8	10.3	1968	1	1	0.984964
Trifolium rubens	Fabales	Fabaceae	Trifolium	305	7	9.3	1538	5	0.987056	0.944476
Vicia cracca	Fabales	Fabaceae	Vicia	1306	7	11.7	1732	5	0.99437	0.97034
Vicia cracca subsp. incana	Fabales	Fabaceae	Vicia	104		8.2	552	5	0.999328	0.950302
Vicia hirsuta	Fabales	Fabaceae	Vicia	41	7	8.3	788	1	1	0.814865
Vicia sativa	Fabales	Fabaceae	Vicia	105	5	10	2497	1	0.935867	0.889527
Vicia sepium	Fabales	Fabaceae	Vicia	5468		12.7	2152	5	0.996804	0.99431
Polygala calcarea	Fabales	Polygalaceae	Polygala	228	7	9.2	984	5	1	0.997354
Polygala chamaebuxus	Fabales	Polygalaceae	Polygala	389	6	7.9	2351	5	1	0.995442
Polygala nicaeensis	Fabales	Polygalaceae	Polygala	657		9.1	702	5	1	0.987385
Polygala serpyllifolia	Fabales	Polygalaceae	Polygala	142	8	10.5	1631	5	1	0.972359
Polygala vulgaris	Fabales	Polygalaceae	Polygala	660	7	11.3	1705	5	0.999922	0.967623
Vinca major	Gentianales	Apocynaceae	Vinca	13		4.2	691	5	0.878083	0.845619
Vinca minor	Gentianales	Apocynaceae	Vinca	1089	4	7.1	1689	5	1	0.997494
Vincetoxicum hirundinaria	Gentianales	Apocynaceae	Vincetoxicum	1811	6	12.2	1708	5	0.999994	0.997191
Blackstonia perfoliata	Gentianales	Gentianaceae	Blackstonia	612	8	7.4	1281	1	0.999811	0.995219
Centaurium erythraea	Gentianales	Gentianaceae	Centaurium	506	8	7.7	1099	1	0.999786	0.982098
Gentiana acaulis	Gentianales	Gentianaceae	Gentiana	64	8	8	1196	5	0.976042	0.984787
Gentiana angustifolia	Gentianales	Gentianaceae	Gentiana	28		7.6	1179	5	1	0.839486
Gentiana asclepiadea	Gentianales	Gentianaceae	Gentiana	53	7	8.8	1674	5	0.709881	0.83629
Gentiana lutea	Gentianales	Gentianaceae	Gentiana	1362	7	10.7	2520	5	0.998264	0.995423
Gentiana punctata	Gentianales	Gentianaceae	Gentiana	16	8	6.1	1055	5	0.898716	0.536546
Gentiana purpurea	Gentianales	Gentianaceae	Gentiana	56	7	5.5	1271	5	0.879049	0.935087
Gentiana verna	Gentianales	Gentianaceae	Gentiana	147	8	8.9	1672	25	1	0.998324
Gentianella germanica	Gentianales	Gentianaceae	Gentianella	27	7	2.8	637	1	1	0.96145
Swertia perennis	Gentianales	Gentianaceae	Swertia	7	7	3.8	1579	5	1	0.599889
Asperula cynanchica	Gentianales	Rubiaceae	Asperula	1105	7	13	1940	5	0.999936	0.995246
Crucianella angustifolia	Gentianales	Rubiaceae	Crucianella	41		6.9	1054	1	0.912324	0.831932
Cruciata glabra	Gentianales	Rubiaceae	Cruciata	574	7	10.5	1154	5	1	0.997829
Cruciata laevipes	Gentianales	Rubiaceae	Cruciata	411	7	10.6	1496	1	0.998954	0.971639
Galium aparine	Gentianales	Rubiaceae	Galium	5528	7	10.3	2050	1	0.999514	0.997701
Galium aristatum	Gentianales	Rubiaceae	Galium	129	5	5.6	543	5	1	0.973176
Galium boreale	Gentianales	Rubiaceae	Galium	51	6	8.8	1680	4	0.911478	0.907074
Galium maritimum	Gentianales	Rubiaceae	Galium	67		7.2	724	5	1	0.969273
Galium mollugo	Gentianales	Rubiaceae	Galium	3352	7	12.7	2113	4	1	0.999515
Galium mollugo subsp. erectum	Gentianales	Rubiaceae	Galium	1102	7	10.8	1137	5	0.996325	0.985106
Galium obliquum	Gentianales	Rubiaceae	Galium	1225		14.3	1177	5	0.992967	0.963485
Galium odoratum	Gentianales	Rubiaceae	Galium	9956	2	9.7	2397	25	1	0.999503
Galium palustre	Gentianales	Rubiaceae	Galium	468	6	9.9	1660	4	0.978083	0.965532
Galium pumilum	Gentianales	Rubiaceae	Galium	364	7	12.3	1648	5	0.997731	0.935652
Galium rotundifolium	Gentianales	Rubiaceae	Galium	1924	2	10.8	1522	25	1	0.997205
Galium saxatile	Gentianales	Rubiaceae	Galium	1655	7	8.8	2305	25	0.995482	0.961014
Galium sylvaticum	Gentianales	Rubiaceae	Galium	869	5	9.1	2083	25	0.985424	0.975359
Galium uliginosum	Gentianales	Rubiaceae	Galium	89	6	7.7	1678	25	0.990823	0.960638
Galium verum	Gentianales	Rubiaceae	Galium	1045	7	10.7	1917	4	0.999823	0.996617
Rubia peregrina	Gentianales	Rubiaceae	Rubia	11140	6	7.6	1427	5	1	0.999813
Theligonum cynocrambe	Gentianales	Rubiaceae	Theligonum	1		1.6	296	1
Geranium columbinum	Geraniales	Geraniaceae	Geranium	64	7	5.1	1350	1	0.984406	0.928197
Geranium lucidum	Geraniales	Geraniaceae	Geranium	31	5	6.1	700	1	1	0.848864
Geranium nodosum	Geraniales	Geraniaceae	Geranium	946		10.7	1290	5	1	0.998222
Geranium phaeum	Geraniales	Geraniaceae	Geranium	96	6	4.2	1799	25	1	0.982874
Geranium robertianum	Geraniales	Geraniaceae	Geranium	11296	5	12.3	2556	1	0.999977	0.998849
Geranium sanguineum	Geraniales	Geraniaceae	Geranium	512	7	11.2	1426	4	0.99429	0.958105
Geranium sylvaticum	Geraniales	Geraniaceae	Geranium	1428	6	10.3	2453	25	0.999857	0.993858
Echium vulgare	Lamiales	Boraginaceae	Echium	136	9	12.1	1138	2	1	0.867947
Lithospermum officinale	Lamiales	Boraginaceae	Lithospermum	4	6	1.7	1629	4	0.149465
Lithospermum purpurocaeruleum	Lamiales	Boraginaceae	Lithospermum	538	5	10.2	989	5	0.983993	0.970067
Myosotis alpestris	Lamiales	Boraginaceae	Myosotis	54	8	6.2	1714	5	1	0.990683
Myosotis arvensis	Lamiales	Boraginaceae	Myosotis	41	6	7	941	1	1	0.877828
Myosotis scorpioides	Lamiales	Boraginaceae	Myosotis	228	7	10	2007	5	1	0.951941
Myosotis sylvatica	Lamiales	Boraginaceae	Myosotis	960	6	13	1554	2	0.997542	0.99449
Pulmonaria affinis	Lamiales	Boraginaceae	Pulmonaria	2366		9.2	1415	5	1	0.966235
Pulmonaria angustifolia	Lamiales	Boraginaceae	Pulmonaria	904	5	8.6	773	5	1	0.982439
Pulmonaria montana	Lamiales	Boraginaceae	Pulmonaria	344	6	4.5	739	5	0.999023	0.941456
Pulmonaria officinalis	Lamiales	Boraginaceae	Pulmonaria	734	5	8.5	1818	5	0.997064	0.986069
Pulmonaria saccharata	Lamiales	Boraginaceae	Pulmonaria	84		7.8	1463	5	0.994066	0.957598
Symphytum officinale	Lamiales	Boraginaceae	Symphytum	277	7	3.4	861	5	0.780405	0.92173
Symphytum tuberosum	Lamiales	Boraginaceae	Symphytum	409	4	8.7	1071	5	0.990194	0.932327
Acinos arvensis	Lamiales	Lamiaceae	Acinos	59	9	10.7	930	1	0.98771	0.922298
Ajuga reptans	Lamiales	Lamiaceae	Ajuga	5023	6	12.3	2205	50	0.999946	0.999685
Calamintha grandiflora	Lamiales	Lamiaceae	Calamintha	597		11.1	1933	5	1	0.982091
Calamintha menthifolia	Lamiales	Lamiaceae	Calamintha	360		1.8	1252	5	1	0.976133
Calamintha nepeta	Lamiales	Lamiaceae	Calamintha	863	8	11	1084	5	0.998687	0.951166
Clinopodium vulgare	Lamiales	Lamiaceae	Clinopodium	1395	7	12.2	2138	4	0.997187	0.984476
Galeopsis tetrahit	Lamiales	Lamiaceae	Galeopsis	4229	7	9.1	2448	1	0.999995	0.998725
Glechoma hederacea	Lamiales	Lamiaceae	Glechoma	5501	6	9.8	1938	25	1	0.994512
Lamium galeobdolon	Lamiales	Lamiaceae	Lamium	10695	3	10.4	2411	5	0.999502	0.998373
Lamium garganicum	Lamiales	Lamiaceae	Lamium	12		9.7	810	5	0.923761	0.542563
Lamium maculatum	Lamiales	Lamiaceae	Lamium	716	5	7.8	2138	5	0.999416	0.998569
Lamium purpureum	Lamiales	Lamiaceae	Lamium	209	7	1.7	1002	1	1	0.870646
Lycopus europaeus	Lamiales	Lamiaceae	Lycopus	272	7	7.7	1059	5	0.992882	0.940284
Melittis melissophyllum	Lamiales	Lamiaceae	Melittis	1757	5	9.9	2116	5	1	0.998888
Mentha aquatica	Lamiales	Lamiaceae	Mentha	259	7	7.6	1646	5	0.992723	0.970885
Mentha arvensis	Lamiales	Lamiaceae	Mentha	117	7	3.6	899	5	0.99005	0.989041
Nepeta nepetella	Lamiales	Lamiaceae	Nepeta	12		10.1	672	5	0.893066	0.71954
Origanum vulgare	Lamiales	Lamiaceae	Origanum	1639	7	11.9	2108	4	1	0.998226
Prunella grandiflora	Lamiales	Lamiaceae	Prunella	212	7	10.9	1416	5	0.997916	0.9863
Prunella hyssopifolia	Lamiales	Lamiaceae	Prunella	427		6.3	883	5	1	0.992715
Prunella laciniata	Lamiales	Lamiaceae	Prunella	287	7	7.7	1237	5	1	0.98835
Prunella vulgaris	Lamiales	Lamiaceae	Prunella	1228	7	14.8	2081	1	0.998753	0.996435
Salvia glutinosa	Lamiales	Lamiaceae	Salvia	190	4	13.5	943	5	0.983861	0.971518
Salvia pratensis	Lamiales	Lamiaceae	Salvia	188	8	9.7	1560	5	0.988366	0.943449
Scutellaria galericulata	Lamiales	Lamiaceae	Scutellaria	67	7	6.1	1226	5	0.983153	0.929578
Scutellaria minor	Lamiales	Lamiaceae	Scutellaria	73	7	5.6	903	5	1	0.904916
Sideritis hirsuta	Lamiales	Lamiaceae	Sideritis	88		5	650	5	1	0.936988
Stachys alpina	Lamiales	Lamiaceae	Stachys	101	7	7.3	1487	5	0.974721	0.78585
Stachys officinalis	Lamiales	Lamiaceae	Stachys	2891	7	12.2	1811	5	0.999918	0.998569
Stachys recta	Lamiales	Lamiaceae	Stachys	904	7	12.3	1585	5	0.995263	0.984594
Stachys sylvatica	Lamiales	Lamiaceae	Stachys	3609	4	10.2	1836	5	0.999748	0.997143
Syringa vulgaris	Lamiales	Oleaceae	Syringa	17		1.5	264	5	1	0.781405
Bartsia alpina	Lamiales	Orobanchaceae	Bartsia	30	8	9.5	1714	5	0.895303	0.903157
Euphrasia officinalis subsp. pratensis	Lamiales	Orobanchaceae	Euphrasia	10	6	7.5	1474	1	0.617536	0.702501
Euphrasia salisburgensis	Lamiales	Orobanchaceae	Euphrasia	34	7	10.5	1382	1	0.958393	0.855996
Euphrasia stricta	Lamiales	Orobanchaceae	Euphrasia	34	8	12.2	1237	1	0.940233	0.850924
Lathraea squamaria	Lamiales	Orobanchaceae	Lathraea	33	3	5.3	1100	5	0.000155192	0.240043
Melampyrum cristatum	Lamiales	Orobanchaceae	Melampyrum	74	7	3.8	1620	1	1	0.982946
Melampyrum pratense	Lamiales	Orobanchaceae	Melampyrum	1900	7	13	2048	1	0.999856	0.996834
Melampyrum sylvaticum	Lamiales	Orobanchaceae	Melampyrum	781	4	10.6	2313	1	0.997807	0.988014
Odontites luteus	Lamiales	Orobanchaceae	Odontites	1761	7	9.9	1085	1	1	0.99205
Odontites viscosus	Lamiales	Orobanchaceae	Odontites	2	6	6.3	594	1	0.563523
Orobanche gracilis	Lamiales	Orobanchaceae	Orobanche	193		5.9	935	1	1	0.969725
Orobanche hederae	Lamiales	Orobanchaceae	Orobanche	74	4	6.2	975	1	1	0.887098
Pedicularis sylvatica	Lamiales	Orobanchaceae	Pedicularis	12	7	10.2	1460	2	0.876845	0.468975
Rhinanthus alectorolophus	Lamiales	Orobanchaceae	Rhinanthus	125	8	9.5	1609	1	0.991923	0.959095
Rhinanthus minor	Lamiales	Orobanchaceae	Rhinanthus	78	7	9.7	1486	1	1	0.911282
Rhinanthus pumilus	Lamiales	Orobanchaceae	Rhinanthus	2		6.9	1041	1	0.647556
Anarrhinum bellidifolium	Lamiales	Plantaginaceae	Anarrhinum	81	8	4.4	907	2	0.952756	0.943705
Antirrhinum majus	Lamiales	Plantaginaceae	Antirrhinum	11	7	8.4	1244	25	0.877227	0.637031
Cymbalaria hepaticifolia	Lamiales	Plantaginaceae	Cymbalaria	5		7.6	676	5	0.623587	0.603844
Digitalis grandiflora	Lamiales	Plantaginaceae	Digitalis	77	7	6.7	1821	2	0.975083	0.814471
Digitalis lutea	Lamiales	Plantaginaceae	Digitalis	797	7	11.9	1343	2	1	0.998599
Digitalis purpurea	Lamiales	Plantaginaceae	Digitalis	4228	7	10.3	1892	2	0.998155	0.98476
Linaria repens	Lamiales	Plantaginaceae	Linaria	777	7	9.9	1857	5	1	0.986682
Linaria vulgaris	Lamiales	Plantaginaceae	Linaria	18	8	5.1	1641	5	1	0.903041
Plantago holosteum	Lamiales	Plantaginaceae	Plantago	10		5.1	894	5	0.434255	0.617981
Plantago lanceolata	Lamiales	Plantaginaceae	Plantago	1295	6	10.7	2156	1	1	0.9991
Plantago major	Lamiales	Plantaginaceae	Plantago	149	8	9.9	2250	1	0.994935	0.976023
Plantago maritima subsp. serpentina	Lamiales	Plantaginaceae	Plantago	112	9	11.7	1335	5	0.992822	0.930056
Plantago media	Lamiales	Plantaginaceae	Plantago	547	7	13	2085	4	0.997222	0.991559
Plantago sempervirens	Lamiales	Plantaginaceae	Plantago	47		8.8	1005	5	0.990386	0.953475
Veronica arvensis	Lamiales	Plantaginaceae	Veronica	34	7	7.9	1066	1	1	0.888358
Veronica chamaedrys	Lamiales	Plantaginaceae	Veronica	3312	6	12.6	2244	5	1	0.99573
Veronica hederifolia	Lamiales	Plantaginaceae	Veronica	221	6	4.3	749	1	0.996623	0.984019
Veronica montana	Lamiales	Plantaginaceae	Veronica	1142	4	10.9	2108	5	1	0.999166
Veronica officinalis	Lamiales	Plantaginaceae	Veronica	4080	6	13.1	2140	5	1	0.998319
Scrophularia alpestris	Lamiales	Scrophulariaceae	Scrophularia	29		6.1	1104	5	0.834531	0.573713
Scrophularia auriculata	Lamiales	Scrophulariaceae	Scrophularia	64	8	5.5	1163	5	0.914994	0.805044
Scrophularia nodosa	Lamiales	Scrophulariaceae	Scrophularia	1907	4	8.3	2003	5	0.999978	0.998922
Verbascum chaixii	Lamiales	Scrophulariaceae	Verbascum	35		5.9	489	5	1	0.889576
Verbascum thapsus	Lamiales	Scrophulariaceae	Verbascum	48	8	8.9	1218	1	0.995761	0.863118
Verbena officinalis	Lamiales	Verbenaceae	Verbena	27	9	9.8	1273	5	1	0.460336
Colchicum autumnale	Liliales	Colchicaceae	Colchicum	210	6	7.9	1939	25	1	0.987893
Lilium martagon	Liliales	Liliaceae	Lilium	762	4	13.1	2484	5	1	0.971326
Paris quadrifolia	Liliales	Melanthiaceae	Paris	3837	3	10.4	2559	4	0.997583	0.994593
Veratrum album	Liliales	Melanthiaceae	Veratrum	676	7	8.4	2352	5	1	0.995488
Mercurialis perennis	Malpighiales	Euphorbiaceae	Mercurialis	6489	2	12	2223	5	1	0.986216
Viola alba	Malpighiales	Violaceae	Viola	1276	5	9.1	1090	5	1	0.998388
Viola biflora	Malpighiales	Violaceae	Viola	203	4	10.5	2125	5	0.995977	0.986331
Viola canina	Malpighiales	Violaceae	Viola	255	7	10.4	1724	5	0.998173	0.97748
Viola hirta	Malpighiales	Violaceae	Viola	942	6	11	1756	5	1	0.984518
Viola odorata	Malpighiales	Violaceae	Viola	377	5	10.8	1976	5	1	0.872758
Viola palustris	Malpighiales	Violaceae	Viola	114	6	7.8	2005	5	0.888683	0.749929
Viola reichenbachiana	Malpighiales	Violaceae	Viola	10388	4	13.1	2157	5	0.999808	0.997774
Viola riviniana	Malpighiales	Violaceae	Viola	2713	5	11.6	1568	5	1	0.996446
Viola rupestris	Malpighiales	Violaceae	Viola	16	6	9.6	1076	5	0.888854	0.87319
Xolantha guttata	Malvales	Cistaceae	Xolantha	36	9	5.1	1079	1	0.926821	0.963623
Xolantha tuberaria	Malvales	Cistaceae	Xolantha	36		4.1	321	5	0.596292	0.405721
Malva moschata	Malvales	Malvaceae	Malva	21	8	7.6	1082	5	0.921817	0.525369
Lythrum salicaria	Myrtales	Lythraceae	Lythrum	206	7	7.7	1635	5	0.995338	0.92622
Circaea lutetiana	Myrtales	Onagraceae	Circaea	3173	4	10.7	1836	25	1	0.995068
Epilobium alpestre	Myrtales	Onagraceae	Epilobium	20	7	5.5	1694	5	0.928875	0.931926
Epilobium angustifolium	Myrtales	Onagraceae	Epilobium	2599	8	12.1	2345	4	1	0.998657
Epilobium hirsutum	Myrtales	Onagraceae	Epilobium	219	7	10	1204	25	1	0.865834
Epilobium montanum	Myrtales	Onagraceae	Epilobium	4697	4	12.6	2344	25	1	0.996546
Epilobium palustre	Myrtales	Onagraceae	Epilobium	37	7	7.1	1603	25	0.955807	0.853606
Epilobium tetragonum	Myrtales	Onagraceae	Epilobium	14	7	4.9	741	25	0.971934	0.821632
Oxalis acetosella	Oxalidales	Oxalidaceae	Oxalis	8886	1	12.3	2492	25	1	0.996984
Aristolochia pistolochia	Piperales	Aristolochiaceae	Aristolochia	148		7.3	999	5	0.999274	0.929885
Aristolochia rotunda	Piperales	Aristolochiaceae	Aristolochia	28		6.4	947	5	0.790772	0.911817
Asarum europaeum	Piperales	Aristolochiaceae	Asarum	1310	3	7	1984	25	0.99992	0.999517
Carex acutiformis	Poales	Cyperaceae	Carex	513	7	5.2	1310	5	1	0.953502
Carex alba	Poales	Cyperaceae	Carex	533	5	7.8	1191	5	0.993376	0.984411
Carex arenaria	Poales	Cyperaceae	Carex	134	7	3.6	430	5	1	0.75369
Carex brizoides	Poales	Cyperaceae	Carex	627	6	7.9	1590	5	0.892658	0.949175
Carex caryophyllea	Poales	Cyperaceae	Carex	264	8	10.8	1578	5	0.967749	0.911271
Carex curta	Poales	Cyperaceae	Carex	26	7	7.7	1596	5	0.993791	0.846468
Carex davalliana	Poales	Cyperaceae	Carex	9	9	7.4	1499	5	0.806953	0.683447
Carex digitata	Poales	Cyperaceae	Carex	2809	3	11.5	1496	5	0.999844	0.995777
Carex distachya	Poales	Cyperaceae	Carex	46		7.1	1065	5	0.899732	0.89543
Carex disticha	Poales	Cyperaceae	Carex	31	8	8.4	1509	5	0.5692	0.736134
Carex divulsa	Poales	Cyperaceae	Carex	61	6	8.6	1542	5	0.888587	0.656866
Carex echinata	Poales	Cyperaceae	Carex	51	8	10.6	1603	5	0.914754	0.805734
Carex ericetorum	Poales	Cyperaceae	Carex	1	5	6.8	752	5
Carex ferruginea subsp. tenax	Poales	Cyperaceae	Carex	159		9.9	912	5	1	0.949484
Carex flacca	Poales	Cyperaceae	Carex	9511	7	12.8	1724	5	1	0.998353
Carex halleriana	Poales	Cyperaceae	Carex	3093	6	13.3	1245	5	0.999933	0.989967
Carex hirta	Poales	Cyperaceae	Carex	109	7	5.7	1312	5	1	0.878073
Carex humilis	Poales	Cyperaceae	Carex	2579	7	13.2	1426	5	0.984462	0.969172
Carex laevigata	Poales	Cyperaceae	Carex	82	4	3.6	992	5	1	0.966378
Carex microcarpa	Poales	Cyperaceae	Carex	6		6.4	845	5	0.688186	0.606971
Carex montana	Poales	Cyperaceae	Carex	1817	5	8.4	1172	5	1	0.995503
Carex nigra	Poales	Cyperaceae	Carex	46	8	9.3	1751	50	0.837571	0.72223
Carex ornithopoda	Poales	Cyperaceae	Carex	133	6	12.9	1623	5	1	0.918537
Carex ovalis	Poales	Cyperaceae	Carex	35	7	6.7	1760	5	0.996725	0.934805
Carex pairae	Poales	Cyperaceae	Carex	366	7	7.7	1588	5	0.992675	0.934826
Carex pallescens	Poales	Cyperaceae	Carex	453	7	8	1666	5	0.998254	0.93723
Carex panicea	Poales	Cyperaceae	Carex	86	8	11.6	1649	4	0.956937	0.777463
Carex paniculata	Poales	Cyperaceae	Carex	115	7	9.7	1500	5	0.908451	0.869248
Carex pendula	Poales	Cyperaceae	Carex	2354	5	9	1373	25	0.999322	0.974505
Carex pilulifera	Poales	Cyperaceae	Carex	4625	5	10.3	2435	5	0.993961	0.990475
Carex pulicaris	Poales	Cyperaceae	Carex	9	8	5.3	1610	4	0.226581	0.291254
Carex remota	Poales	Cyperaceae	Carex	2164	3	10.3	1817	5	1	0.988042
Carex riparia	Poales	Cyperaceae	Carex	303	7	3.4	867	5	1	0.978711
Carex rostrata	Poales	Cyperaceae	Carex	58	9	7.6	1593	5	0.948296	0.910235
Carex sempervirens	Poales	Cyperaceae	Carex	96	7	8.6	2171	5	1	0.980395
Carex spicata	Poales	Cyperaceae	Carex	34	7	8.3	1327	5	0.778136	0.732755
Carex sylvatica	Poales	Cyperaceae	Carex	15287	2	12.4	2100	25	0.998645	0.997027
Carex umbrosa	Poales	Cyperaceae	Carex	824	4	6.8	1047	5	1	0.970795
Carex vesicaria	Poales	Cyperaceae	Carex	24	7	4.8	1028	5	0.802053	0.707184
Eriophorum latifolium	Poales	Cyperaceae	Eriophorum	6	8	4.5	1579	5	1	0.866398
Eriophorum vaginatum	Poales	Cyperaceae	Eriophorum	9	7	6.6	1816	25	0.734468	0.850955
Schoenoplectus lacustris	Poales	Cyperaceae	Schoenoplectus	6	8	5.5	445	5	0.192077
Schoenus nigricans	Poales	Cyperaceae	Schoenus	52	9	10.3	1411	5	0.923535	0.902354
Scirpoides holoschoenus	Poales	Cyperaceae	Scirpoides	24	8	5.1	1043	5	0.997386	0.963232
Scirpus sylvaticus	Poales	Cyperaceae	Scirpus	89	6	5.5	1909	5	1	0.892032
Trichophorum cespitosum	Poales	Cyperaceae	Trichophorum	12	8	7.4	1598	5	0.512197	0.649314
Juncus acutiflorus	Poales	Juncaceae	Juncus	112	9	8.8	2004	5	0.983706	0.962911
Juncus articulatus	Poales	Juncaceae	Juncus	16	8	10.7	1620	5	0.0751601	0.567985
Juncus conglomeratus	Poales	Juncaceae	Juncus	1661	8	8.2	1767	5	0.999547	0.973325
Juncus effusus	Poales	Juncaceae	Juncus	1856	8	9.2	1732	5	0.994978	0.989819
Juncus squarrosus	Poales	Juncaceae	Juncus	37	8	6.6	1780	5	0.770854	0.57726
Luzula campestris	Poales	Juncaceae	Luzula	879	7	12.1	2452	5	0.998343	0.996375
Luzula forsteri	Poales	Juncaceae	Luzula	1910	4	9	1381	5	1	0.999577
Luzula lutea	Poales	Juncaceae	Luzula	20		7.9	862	5	0.666294	0.680787
Luzula luzulina	Poales	Juncaceae	Luzula	112	3	10.7	1323	5	1	0.962304
Luzula luzuloides	Poales	Juncaceae	Luzula	2228	4	7.9	2234	5	0.999993	0.945745
Luzula multiflora	Poales	Juncaceae	Luzula	436	7	10.5	1955	5	0.99946	0.984364
Luzula nivea	Poales	Juncaceae	Luzula	2341	4	11.5	1364	5	0.998985	0.997351
Luzula nutans	Poales	Juncaceae	Luzula	6		8.4	1117	5	0.681243	0.580069
Luzula pedemontana	Poales	Juncaceae	Luzula	67		8.1	711	5	0.990694	0.889359
Luzula pilosa	Poales	Juncaceae	Luzula	4466	2	10.5	2022	5	0.99977	0.999348
Luzula spicata	Poales	Juncaceae	Luzula	11	8	7.7	933	5	0.900898	0.907002
Luzula sylvatica	Poales	Juncaceae	Luzula	3969	4	11.9	2309	5	0.999295	0.995965
Achnatherum calamagrostis	Poales	Poaceae	Achnatherum	1692	9	11.1	1103	5	1	0.996328
Agrostis canina	Poales	Poaceae	Agrostis	615	9	10	1603	25	0.949265	0.829639
Agrostis capillaris	Poales	Poaceae	Agrostis	3033	7	12.5	2494	25	0.999949	0.996079
Agrostis curtisii	Poales	Poaceae	Agrostis	220		3.4	1102	25	0.969932	0.81735
Aira caryophyllea	Poales	Poaceae	Aira	108	9	9.2	1160	1	0.992164	0.972587
Anthoxanthum odoratum	Poales	Poaceae	Anthoxanthum	2236		14.8	2567	5	0.99938	0.998882
Arrhenatherum elatius	Poales	Poaceae	Arrhenatherum	1198	8	11.5	1965	5	1	0.997124
Avenula bromoides	Poales	Poaceae	Avenula	1040		13	1427	5	0.957494	0.912449
Avenula pratensis subsp. pratensis	Poales	Poaceae	Avenula	155	7	13.1	1011	5	0.985584	0.951351
Avenula pubescens	Poales	Poaceae	Avenula	58	5	10.6	1625	5	1	0.916104
Bellardiochloa variegata	Poales	Poaceae	Bellardiochloa	7		6.3	656	5	0.703931	0.563089
Brachypodium phoenicoides	Poales	Poaceae	Brachypodium	1712		7.2	1139	5	0.99981	0.998147
Brachypodium pinnatum	Poales	Poaceae	Brachypodium	13347	6	14.5	1726	4	1	0.999251
Brachypodium retusum	Poales	Poaceae	Brachypodium	2625		6.5	1505	5	1	0.999392
Brachypodium sylvaticum	Poales	Poaceae	Brachypodium	16261	3	14.8	1989	5	0.999991	0.999538
Briza maxima	Poales	Poaceae	Briza	102		5.9	974	1	0.993256	0.960146
Briza media	Poales	Poaceae	Briza	1342	8	13.7	2037	4	1	0.998064
Bromus erectus	Poales	Poaceae	Bromus	4653	8	14.3	1725	5	0.999885	0.997209
Bromus hordeaceus subsp. hordeaceus	Poales	Poaceae	Bromus	28		6.5	860	1	0.976545	0.840023
Bromus ramosus	Poales	Poaceae	Bromus	328	6	10.5	2482	5	0.993916	0.985804
Bromus sterilis	Poales	Poaceae	Bromus	85	7	6.5	1350	1	1	0.911135
Calamagrostis arundinacea	Poales	Poaceae	Calamagrostis	185	6	9.5	1404	5	1	0.850416
Calamagrostis epigejos	Poales	Poaceae	Calamagrostis	600	7	5.5	897	4	0.993984	0.994347
Calamagrostis varia	Poales	Poaceae	Calamagrostis	747	7	9.4	1580	5	1	0.96967
Corynephorus canescens	Poales	Poaceae	Corynephorus	7	8	5.1	324	5	0.721027	0.35186
Cynosurus cristatus	Poales	Poaceae	Cynosurus	70	8	5.7	1393	5	1	0.935172
Cynosurus echinatus	Poales	Poaceae	Cynosurus	98		8.4	842	1	0.997604	0.994973
Cynosurus effusus	Poales	Poaceae	Cynosurus	31		9.2	794	1	0.941738	0.912432
Dactylis glomerata	Poales	Poaceae	Dactylis	10140	7	13.3	2629	4	1	0.999812
Dactylis glomerata subsp. lobata	Poales	Poaceae	Dactylis	199	5	3.1	1150	5	1	0.946708
Danthonia decumbens	Poales	Poaceae	Danthonia	397	8	8.3	1922	5	0.999447	0.9956
Deschampsia cespitosa	Poales	Poaceae	Deschampsia	8208	6	10.1	1988	4	0.999955	0.998555
Deschampsia flexuosa	Poales	Poaceae	Deschampsia	12917	6	14.3	2452	5	0.999804	0.999827
Dichanthium ischaemum	Poales	Poaceae	Dichanthium	27	9	8.6	793	5	1	0.913084
Festuca altissima	Poales	Poaceae	Festuca	2797	3	7.3	2265	5	1	0.999314
Festuca eskia	Poales	Poaceae	Festuca	81		5.1	765	5	1	0.934459
Festuca filiformis	Poales	Poaceae	Festuca	117	7	10.3	1092	5	1	0.976961
Festuca flavescens	Poales	Poaceae	Festuca	227		10.7	894	5	1	0.949114
Festuca gautieri subsp. scoparia	Poales	Poaceae	Festuca	94		6.2	1040	5	1	0.663882
Festuca gigantea	Poales	Poaceae	Festuca	828	4	8.8	1834	5	0.996882	0.984428
Festuca heterophylla	Poales	Poaceae	Festuca	4305	5	12.4	1468	5	1	0.999085
Festuca ovina	Poales	Poaceae	Festuca	9345	7	15	2361	2	0.999989	0.999801
Festuca paniculata	Poales	Poaceae	Festuca	57		10.5	1302	5	0.950738	0.963185
Festuca pratensis	Poales	Poaceae	Festuca	18	8	10.9	1710	4	0.0461707	0.953548
Festuca rubra	Poales	Poaceae	Festuca	1620	8	13.2	2520	2	1	0.992097
Festuca rubra subsp. rubra	Poales	Poaceae	Festuca	93		7.2	1183	5	0.927315	0.801115
Glyceria fluitans	Poales	Poaceae	Glyceria	67	7	6.1	1317	5	1	0.904424
Helictotrichon sedenense	Poales	Poaceae	Helictotrichon	68		7.8	1436	5	0.981988	0.966162
Holcus lanatus	Poales	Poaceae	Holcus	3215	7	11.4	1934	5	1	0.993218
Holcus mollis	Poales	Poaceae	Holcus	5743	5	11.8	2105	4	0.998853	0.995399
Hordelymus europaeus	Poales	Poaceae	Hordelymus	2293	4	7.2	2016	5	1	0.991497
Koeleria vallesiana	Poales	Poaceae	Koeleria	448	9	12.6	1348	5	0.996765	0.950325
Lolium perenne	Poales	Poaceae	Lolium	36	8	6.9	1495	1	1	0.168991
Melica ciliata	Poales	Poaceae	Melica	232	8	10.4	1478	5	0.966191	0.911657
Melica minuta	Poales	Poaceae	Melica	138		3.8	1070	5	1	0.981417
Melica nutans	Poales	Poaceae	Melica	899	4	11.7	2182	5	1	0.995832
Melica uniflora	Poales	Poaceae	Melica	6409	3	10.4	1902	5	0.999991	0.999496
Milium effusum	Poales	Poaceae	Milium	6809	4	11.7	2410	5	0.999994	0.998518
Molinia caerulea	Poales	Poaceae	Molinia	3840	7	10.9	2123	5	1	0.995773
Nardus stricta	Poales	Poaceae	Nardus	295	8	11.6	2243	5	0.979447	0.962143
Phalaris arundinacea	Poales	Poaceae	Phalaris	401	7	8.2	1169	5	0.997887	0.937185
Phleum alpinum	Poales	Poaceae	Phleum	106	8	7.3	2453	5	0.985028	0.966721
Phleum phleoides	Poales	Poaceae	Phleum	30	8	8.5	1035	5	0.934924	0.854333
Phleum pratense	Poales	Poaceae	Phleum	715	7	10.9	1709	5	0.997332	0.99219
Phragmites australis	Poales	Poaceae	Phragmites	341	7	8.4	1764	5	0.982425	0.951794
Poa alpina	Poales	Poaceae	Poa	285	7	10.4	1739	5	1	0.901841
Poa annua	Poales	Poaceae	Poa	43	7	8.9	1956	1	0.861181	0.962683
Poa balbisii	Poales	Poaceae	Poa	45		6.9	621	5	0.978818	0.93968
Poa bulbosa	Poales	Poaceae	Poa	112	8	10.4	1315	5	0.900612	0.872468
Poa chaixii	Poales	Poaceae	Poa	2054	6	10.4	2061	5	0.999684	0.990949
Poa compressa	Poales	Poaceae	Poa	156	9	7.1	1940	5	1	0.975445
Poa nemoralis	Poales	Poaceae	Poa	7098	5	13.3	2015	5	1	0.995919
Poa pratensis	Poales	Poaceae	Poa	569	7	12.9	1557	5	0.997099	0.985061
Poa trivialis	Poales	Poaceae	Poa	1317	6	11.3	1749	5	1	0.994299
Pseudarrhenatherum longifolium	Poales	Poaceae	Pseudarrhenatherum	546		2.1	1005	5	1	0.991505
Roegneria canina	Poales	Poaceae	Roegneria	164	6	10.2	2033	5	1	0.972903
Sesleria argentea	Poales	Poaceae	Sesleria	1032		9.2	859	5	1	0.996781
Sesleria caerulea	Poales	Poaceae	Sesleria	1582		12.7	2343	5	0.999878	1.00003
Stipa capillata	Poales	Poaceae	Stipa	45	8	9.5	1369	5	0.824784	0.74194
Stipa pennata	Poales	Poaceae	Stipa	96	8	9.4	977	5	1	0.967249
Trisetum flavescens	Poales	Poaceae	Trisetum	385	7	12.6	2468	5	0.976274	0.940155
Vulpia ciliata	Poales	Poaceae	Vulpia	9		5.1	431	1	0.933019	0.850425
Ceratocapnos claviculata	Ranunculales	Papaveraceae	Ceratocapnos	147	5	3.5	814	1	0.999197	0.994307
Chelidonium majus	Ranunculales	Papaveraceae	Chelidonium	168	6	6.6	709	4	0.973843	0.974414
Corydalis cava	Ranunculales	Papaveraceae	Corydalis	60	3	6.7	1496	5	0.942704	0.863125
Fumaria capreolata	Ranunculales	Papaveraceae	Fumaria	11	6	3.9	934	1	1	0.83562
Meconopsis cambrica	Ranunculales	Papaveraceae	Meconopsis	31		5.2	1095	5	0.789547	0.919849
Aconitum lycoctonum subsp. vulparia	Ranunculales	Ranunculaceae	Aconitum	333	3	10.7	2338	25	1	0.955033
Aconitum napellus	Ranunculales	Ranunculaceae	Aconitum	46	7	8.7	2245	2	0.985525	0.75712
Actaea spicata	Ranunculales	Ranunculaceae	Actaea	649	3	6.9	1976	25	1	0.998538
Anemone nemorosa	Ranunculales	Ranunculaceae	Anemone	8049		10.6	2249	4	1	0.996537
Anemone ranunculoides	Ranunculales	Ranunculaceae	Anemone	323	3	6.2	831	4	1	0.95599
Aquilegia vulgaris	Ranunculales	Ranunculaceae	Aquilegia	706	6	11.1	2058	25	0.994513	0.980422
Helleborus foetidus	Ranunculales	Ranunculaceae	Helleborus	6173	5	11.5	2098	25	1	0.998908
Helleborus lividus subsp. corsicus	Ranunculales	Ranunculaceae	Helleborus	86		8.9	908	5	0.992403	0.949746
Hepatica nobilis	Ranunculales	Ranunculaceae	Hepatica	4319	4	13.2	1756	25	1	0.997327
Pulsatilla alpina	Ranunculales	Ranunculaceae	Pulsatilla	468	8	8.5	2351	5	1	0.979891
Pulsatilla vulgaris	Ranunculales	Ranunculaceae	Pulsatilla	41	7	9.6	926	5	0.889722	0.632122
Ranunculus aconitifolius	Ranunculales	Ranunculaceae	Ranunculus	681	6	9.6	2399	5	0.995358	0.988587
Ranunculus acris	Ranunculales	Ranunculaceae	Ranunculus	296	7	12.7	2132	5	1	0.960043
Ranunculus aduncus	Ranunculales	Ranunculaceae	Ranunculus	742		10.1	832	5	1	0.998935
Ranunculus auricomus	Ranunculales	Ranunculaceae	Ranunculus	1382	5	9.8	1391	5	0.998153	0.992965
Ranunculus breyninus	Ranunculales	Ranunculaceae	Ranunculus	838		14.8	1498	5	0.98347	0.907667
Ranunculus bulbosus	Ranunculales	Ranunculaceae	Ranunculus	1224	8	11.9	1534	5	0.994643	0.994205
Ranunculus ficaria	Ranunculales	Ranunculaceae	Ranunculus	2976	4	9.6	1647	5	1	0.99249
Ranunculus flammula	Ranunculales	Ranunculaceae	Ranunculus	113	7	6.8	1285	5	0.994535	0.980757
Ranunculus lanuginosus	Ranunculales	Ranunculaceae	Ranunculus	131	3	10.2	1674	5	1	0.996047
Ranunculus montanus	Ranunculales	Ranunculaceae	Ranunculus	82	6	8.5	1385	5	1	0.912994
Ranunculus platanifolius	Ranunculales	Ranunculaceae	Ranunculus	167	5	9.9	1576	5	0.989999	0.868721
Ranunculus repens	Ranunculales	Ranunculaceae	Ranunculus	1455	6	9.4	2629	5	1	0.998661
Ranunculus tuberosus	Ranunculales	Ranunculaceae	Ranunculus	958	6	10.4	1590	5	1	0.998944
Thalictrum aquilegiifolium	Ranunculales	Ranunculaceae	Thalictrum	116	5	8.2	1889	5	0.997465	0.938567
Thalictrum foetidum	Ranunculales	Ranunculaceae	Thalictrum	42		6.2	1108	5	1	0.904772
Thalictrum minus	Ranunculales	Ranunculaceae	Thalictrum	203	6	9.6	1217	5	1	0.975503
Trollius europaeus	Ranunculales	Ranunculaceae	Trollius	206	9	7.8	1995	5	0.998033	0.892295
Humulus lupulus	Rosales	Cannabaceae	Humulus	558	7	9.3	1151	25	1	0.915087
Agrimonia eupatoria	Rosales	Rosaceae	Agrimonia	803	7	11	1629	25	0.99243	0.975697
Agrimonia procera	Rosales	Rosaceae	Agrimonia	50	5	2.1	553	25	1	0.732527
Alchemilla alpina	Rosales	Rosaceae	Alchemilla	615	9	9.5	2380	5	1	0.987267
Alchemilla glaucescens	Rosales	Rosaceae	Alchemilla	17	7	9.2	754	4	0.703445	0.539718
Alchemilla hoppeana	Rosales	Rosaceae	Alchemilla	61		9.7	2200	5	0.975186	0.832427
Alchemilla vulgaris	Rosales	Rosaceae	Alchemilla	911	6	8.7	2380	25	1	0.987486
Aruncus dioicus	Rosales	Rosaceae	Aruncus	434	4	6.2	1916	5	0.992732	0.977684
Dryas octopetala	Rosales	Rosaceae	Dryas	90	9	9.5	2320	5	1	0.978606
Filipendula ulmaria	Rosales	Rosaceae	Filipendula	1924	7	10.7	2244	4	1	0.973671
Filipendula vulgaris	Rosales	Rosaceae	Filipendula	329	7	11.7	2053	4	0.934424	0.892426
Fragaria vesca	Rosales	Rosaceae	Fragaria	14709	7	13.6	2557	4	0.999999	0.997152
Fragaria viridis	Rosales	Rosaceae	Fragaria	46	7	10.8	1196	5	0.702732	0.908086
Geum montanum	Rosales	Rosaceae	Geum	71	7	7.7	1692	5	0.839157	0.9864
Geum rivale	Rosales	Rosaceae	Geum	251	6	7.9	2012	25	0.939817	0.980104
Geum urbanum	Rosales	Rosaceae	Geum	7122	4	12.8	2157	4	0.9994	0.996772
Potentilla crantzii	Rosales	Rosaceae	Potentilla	1240	9	15	1562	5	0.998948	0.993703
Potentilla erecta	Rosales	Rosaceae	Potentilla	1887	6	11.3	2140	5	1	0.999618
Potentilla grandiflora	Rosales	Rosaceae	Potentilla	29	8	6.9	805	5	1	0.931112
Potentilla hirta	Rosales	Rosaceae	Potentilla	269		10.8	951	5	0.932681	0.876446
Potentilla micrantha	Rosales	Rosaceae	Potentilla	61	5	11.9	1087	5	0.96114	0.899543
Potentilla palustris	Rosales	Rosaceae	Potentilla	31	8	8.4	1850	5	0.945615	0.812724
Potentilla reptans	Rosales	Rosaceae	Potentilla	630	6	7.1	1334	5	0.999928	0.996699
Potentilla sterilis	Rosales	Rosaceae	Potentilla	5064	5	9.2	1961	5	1	0.999164
Sanguisorba minor	Rosales	Rosaceae	Sanguisorba	4993	7	12.1	1964	5	0.999952	0.998332
Sanguisorba officinalis	Rosales	Rosaceae	Sanguisorba	49	7	8	1750	5	0.997443	0.806516
Urtica dioica	Rosales	Urticaceae	Urtica	9214		11.5	2250	5	0.999999	0.999653
Thesium alpinum	Santalales	Santalaceae	Thesium	130	8	10.1	2085	5	1	0.923223
Thesium divaricatum	Santalales	Santalaceae	Thesium	646		9.3	1203	5	0.986298	0.965806
Thesium humifusum	Santalales	Santalaceae	Thesium	18		4.8	667	5	0.806435	0.625218
Sedum acre	Saxifragales	Crassulaceae	Sedum	137	7	10	1868	5	0.962506	0.953198
Sedum album	Saxifragales	Crassulaceae	Sedum	118	9	10.4	2141	5	0.991782	0.942058
Sedum anacampseros	Saxifragales	Crassulaceae	Sedum	23		8.7	770	5	0.890078	0.702343
Sedum brevifolium	Saxifragales	Crassulaceae	Sedum	8		8.5	525	5	0.89477	0.67256
Sedum ochroleucum	Saxifragales	Crassulaceae	Sedum	393		11.5	1361	5	0.936666	0.920584
Sedum rupestre	Saxifragales	Crassulaceae	Sedum	256	7	9.8	2101	5	0.964535	0.929689
Sedum sediforme	Saxifragales	Crassulaceae	Sedum	721		12.4	1504	5	1	0.988187
Sedum telephium	Saxifragales	Crassulaceae	Sedum	172	8	8.9	1639	5	0.915216	0.871768
Sedum telephium subsp. maximum	Saxifragales	Crassulaceae	Sedum	33	8	7.1	1061	5	1	0.815315
Sempervivum arachnoideum	Saxifragales	Crassulaceae	Sempervivum	44	9	7.9	1044	5	0.956355	0.935532
Sempervivum tectorum	Saxifragales	Crassulaceae	Sempervivum	40	8	6.5	1540	5	0.93725	0.913895
Umbilicus rupestris	Saxifragales	Crassulaceae	Umbilicus	264		6.4	924	5	1	0.969978
Chrysosplenium alternifolium	Saxifragales	Saxifragaceae	Chrysosplenium	160	4	8.8	1909	25	0.978649	0.969636
Chrysosplenium oppositifolium	Saxifragales	Saxifragaceae	Chrysosplenium	411	6	7.4	1687	25	1	0.929187
Saxifraga cuneifolia	Saxifragales	Saxifragaceae	Saxifraga	383	4	9.4	1454	5	0.973619	0.93827
Saxifraga granulata	Saxifragales	Saxifragaceae	Saxifraga	161		10	976	2	1	0.985959
Saxifraga paniculata	Saxifragales	Saxifragaceae	Saxifraga	77	7	7.9	1711	5	1	0.971676
Saxifraga rotundifolia	Saxifragales	Saxifragaceae	Saxifraga	554	5	10.7	2158	5	0.997159	0.98719
Saxifraga umbrosa	Saxifragales	Saxifragaceae	Saxifraga	63		6.5	1095	5	0.952928	0.850051
Calystegia sepium	Solanales	Convolvulaceae	Calystegia	358	8	6.1	1166	5	0.97001	0.947252
Cuscuta epithymum	Solanales	Convolvulaceae	Cuscuta	260		9.8	1089	1	0.974298	0.880837

## Sheet: Metadata
Species	Full species name of the focal species.
Order	Order of the focal species.
Family	Family of the focal species.
Genus	Genus of the focal species.
n	Number of floristic surveys where the focal species occur in the database.
L	Ellenberg indicator value of the focal species for light conditions. Ordinal scale (1-9) from shade tolerant (1) to light tolerant (9) species.
TOT	Thermal-stress tolerance of the focal species in °C.
TOW	Water-stress tolerance of the focal species in mm.
LG	Longevity of the focal species in yr.
DC	Level of distribution conservatism of the focal species. Continuous scale (0-1) from low (0) to perfect (1) conservatism.
NC	Level of niche conservatism of the focal species. Continuous scale (0-1) from low (0) to perfect (1) conservatism.
