# Supplementary material for: Ecological constraints increase the climatic debt in forests
Source: Nat Commun. 2016 Aug 26;7:12643. doi: 10.1038/ncomms12643 (PMC5007460; doi:10.1038/ncomms12643)
Supplement: Supplementary Data 4 — Lag values between temperature observations and bioindicated temperatures computed for each floristic survey (n = 67,289). A positive temperature lag (i.e. dT > 0; expressed in Celsius degrees) means a climatic debt in the given forest understory plant communities. Geographical coordinates (latitude and longitude fields expressed in decimal degrees) is provided with a random uncertainty ranging from 1 to 10 km (according the rules fixed by institutes providing data). Other information are an arbitrary identification number of the surveys (ID) and the year of the observation (year). [file ncomms12643-s5.xlsx]

## Sheet: Data
ID	longitude	latitude	year	dT
1	3.77779	44.8395	2001	-0.8
2	3.20937	43.617	1988	0.4
3	6.60547	47.358	1988	-0.2
4	7.30653	43.743	1998	2
5	6.23878	46.9338	1994	0.3
6	2.35148	43.882	2007	2.6
7	3.0321	43.7754	1994	2.3
8	7.35502	43.766	2001	1.7
9	6.74273	47.9482	1991	-1.2
10	3.71002	48.2592	1994	0.3
11	2.93934	45.576	1997	1.2
12	-0.787769	43.391	1995	2.6
13	1.17163	44.6246	2002	0.6
14	5.78136	44.0837	1999	-0.8
15	6.34043	44.2926	1998	-1.2
16	5.74804	45.7776	1995	1.6
17	6.98018	47.8735	2006	0
18	-0.0069029	44.1626	2000	-0.7
19	2.2042	42.6917	1989	0.8
20	6.42111	43.9345	1999	1
21	5.35106	44.154	2001	-2.4
22	7.30753	43.727	1998	2
23	5.75647	45.4993	2000	1.1
24	2.37554	42.6959	2005	0.9
25	7.32653	43.763	1998	2.9
26	5.94645	46.46	1999	-2.5
27	1.83546	49.5528	2001	1.2
28	8.64908	42.3082	2003	4.7
29	3.11818	45.4758	2003	3.2
30	6.50452	44.3895	1998	-1.3
31	7.39648	48.4725	1989	1.9
32	4.98334	46.4777	2006	1.9
33	6.43137	47.0453	1994	-0.7
34	6.67131	47.1604	1994	0.4
35	3.43636	45.817	1998	2.3
36	4.98007	48.7128	1997	0.7
37	1.28523	45.082	2006	0.6
38	-0.372338	43.0762	1994	1.3
39	6.63473	44.732	1997	0.4
40	6.07144	48.006	1988	2.1
41	1.44327	46.5949	1988	0.1
42	6.06887	44.3108	1998	2.9
43	0.865295	43.018	2000	-0.9
44	7.36446	48.3897	2004	0.9
45	5.41614	43.982	2002	-2
46	3.21634	46.661	1996	1.1
47	1.28268	46.5576	2007	2.1
48	3.94887	48.4942	2006	-0.5
49	6.2426	48.7862	2007	2.8
50	5.23219	45.5727	1997	1.8
51	7.23933	48.0974	1988	1.8
52	6.60872	43.2046	1998	3.1
53	4.51294	46.9154	2003	1.9
54	4.81495	48.4972	2007	2.5
55	3.2039	44.8635	1992	-2.2
56	5.2124	44.2802	1996	-0.5
57	4.97408	46.8101	2001	3.2
58	7.34353	43.741	1998	1.1
59	5.71352	46.3156	1992	-0.4
60	3.39376	44.4399	1993	-0.7
61	-1.25615	47.1713	2000	1.3
62	6.17998	43.6919	1999	-1.6
63	6.10261	47.6183	1995	1.8
64	2.59201	46.8008	2000	1.3
65	6.35145	44.2659	1998	1.3
66	6.42968	46.7639	1994	-1.2
67	1.93746	46.2019	2008	0.6
68	7.32201	48.792	2002	1.2
69	4.07584	47.431	2006	1
70	3.18259	48.7474	2004	-0.6
71	5.17805	49.2503	1990	0.8
72	7.21549	47.9129	1988	0
73	5.97419	46.9099	1992	0.9
74	3.89388	50.1707	2000	1.6
75	7.40553	43.848	1998	1.1
76	-0.0442864	43.853	2001	4.1
77	1.85478	47.1993	1999	1.1
78	1.25754	43.7284	2000	1.3
79	1.95914	43.0725	2006	2.3
80	9.28828	41.8811	2004	1
81	2.03351	47.5696	2004	1.8
82	5.0532	44.8531	1996	0.9
83	1.39873	44.091	2002	2.7
84	5.80184	48.6211	1989	-0.2
85	5.03702	48.5256	1997	0.9
86	2.08897	42.7505	1989	2.8
87	3.42052	45.895	2003	2.7
88	4.89704	47.3969	2004	-1.3
89	1.15519	43.1791	2000	0.1
90	6.07216	48.6621	2006	0.6
91	4.73744	43.7578	2002	1.5
92	5.83245	44.387	1997	2
93	5.3934	45.8912	2006	1.8
94	1.32048	44.5426	2007	1.5
95	6.20994	47.0811	1994	1
96	6.48304	46.1786	1998	-0.2
97	5.6744	43.849	2004	-0.5
98	5.86508	46.6487	1992	3
99	6.42741	45.6097	2004	1
100	7.42449	47.899	1997	2.4
101	7.17935	48.3588	2002	0.9
102	6.57666	43.3211	1998	2.8
103	6.93149	47.9294	2008	-2.3
104	3.84757	44.6315	1993	-1
105	2.49692	42.5414	1991	-1.1
106	1.71004	44.3423	2002	0
107	5.98875	49.4476	1993	-0.5
108	-0.243845	47.3278	1997	1
109	-3.13825	47.6471	1998	3.7
110	5.79222	43.8711	2000	0.2
111	1.4414	45.872	2004	0.9
112	6.78221	43.4573	1998	2.9
113	-0.483663	43.0958	1994	3.1
114	7.17649	44.0497	2002	0.5
115	3.18407	44.706	2008	0.9
116	3.41259	45.4902	2002	-0.9
117	-0.337511	47.6652	2007	1.8
118	6.93047	47.882	1988	1
119	1.61549	45.8563	2004	0.3
120	6.04147	44.843	1987	-2.3
121	3.20437	43.634	1988	1.3
122	2.38836	42.404	1999	2.1
123	4.01753	46.4007	2003	2.6
124	2.71959	45.1608	2004	-1
125	7.27314	48.5434	1989	0.7
126	5.55412	44.3911	1997	-0.1
127	6.56246	44.6107	1997	0.2
128	2.44636	42.374	1999	0.9
129	6.29149	43.5377	1999	0
130	7.38498	43.9807	2005	-2.9
131	3.02633	47.1029	1996	0.6
132	7.31753	43.848	1998	1.2
133	2.93742	44.7269	2004	-0.1
134	6.85291	48.687	1993	-0.6
135	4.80541	47.7082	2004	0
136	8.96129	41.6608	2007	3.1
137	5.27304	47.4968	2006	1.2
138	0.924099	44.1146	2001	2.6
139	1.07927	45.823	1994	1.1
140	0.388277	43.093	1991	1.6
141	5.54501	49.0781	1990	-0.5
142	5.47873	47.1336	2004	1.7
143	-2.03089	48.2239	1996	1
144	2.5461	49.2783	2001	0.9
145	2.30942	48.5452	1994	2.8
146	7.15902	48.6589	2007	2.3
147	7.36853	43.817	1998	2.4
148	6.99919	48.0889	2007	0.4
149	3.35702	44.5066	2007	1.2
150	5.7097	49.3566	2005	0.8
151	3.48814	44.2165	1992	-2.5
152	6.83939	45.5848	1999	-2.1
153	5.19738	48.5605	2008	0.2
154	3.8468	44.6393	1993	-0.5
155	3.24973	48.8983	1993	0.2
156	1.35827	46.5879	1988	1.3
157	1.18628	45.349	1994	0.2
158	5.82832	47.3961	1996	0.1
159	4.29912	47.7333	2004	1
160	1.71297	42.7355	1990	1
161	0.0912616	43.493	1989	2.4
162	1.68748	44.0308	2002	1.8
163	-0.183733	46.6309	1995	1.3
164	1.91701	48.553	1994	-0.1
165	3.33846	49.1122	2006	1.5
166	3.18435	44.724	2006	0
167	1.51929	42.9802	2008	3.2
168	-4.55992	48.3634	1996	2.5
169	0.811939	43.93	2001	0.4
170	7.5785	48.335	1990	0.8
171	7.35153	43.778	1998	1.7
172	3.02068	45.7866	2006	0.3
173	0.404366	42.7697	1996	-0.5
174	6.44041	45.7497	2005	0.5
175	4.2304	44.582	1987	-0.9
176	5.03584	43.7624	2002	1.5
177	1.40272	49.3761	1989	1.5
178	6.43074	46.2593	1998	1.3
179	4.42659	47.99	1994	-1.1
180	7.26152	43.877	1998	1.4
181	3.30074	48.5217	2004	1
182	1.64768	45.8565	2004	1
183	-0.177953	46.0153	1994	0.9
184	4.99124	49.3027	2007	2.4
185	0.935159	42.9673	2000	-0.6
186	1.61729	45.923	1994	0.2
187	5.87218	44.8564	1997	2.5
188	4.84651	49.3006	1999	1.6
189	6.87512	43.9338	1999	0.6
190	7.32387	48.4215	2004	-1.4
191	7.39653	43.855	1998	0.5
192	5.58713	44.6084	1996	-1.9
193	7.4298	43.8546	2002	0.1
194	2.5979	42.9552	1989	1.5
195	5.7818	45.916	2008	-0.1
196	3.7157	45.8468	2002	1.1
197	1.69033	42.95	2000	-1.3
198	4.77165	44.4363	1996	2.2
199	3.8649	44.3796	1993	1.9
200	6.15466	44.7214	1997	-0.3
201	4.37524	48.3257	2006	1
202	6.61067	49.2134	1993	-0.5
203	5.39564	43.3873	2004	1.1
204	7.20748	48.314	1990	1
205	3.1062	49.0961	2004	0.4
206	3.0263	48.2874	2007	3.1
207	6.5853	43.8268	1999	-0.9
208	-0.59816	42.9354	1994	1.2
209	5.65674	43.5741	1999	-0.5
210	6.65516	46.2228	1998	1.5
211	5.56784	47.3643	1996	1
212	4.64477	48.0759	1993	-0.3
213	3.99937	46.894	1993	1.2
214	0.666106	43.632	2001	-0.3
215	0.824293	43.074	2000	-0.6
216	0.487781	46.6452	1996	1.3
217	6.47532	45.4356	1999	-2.2
218	7.21356	48.6896	1993	1.3
219	6.24875	47.6135	1994	2.6
220	3.52251	49.1555	2003	1.6
221	6.39084	44.3648	1998	-0.1
222	6.18529	45.4967	2000	3.7
223	5.49146	43.82	2000	0.5
224	6.92565	48.1178	2004	-1.4
225	0.223214	43.1787	1989	1.7
226	-0.529015	45.1823	1998	2.8
227	2.94126	44.787	1989	-0.3
228	-0.199105	46.1885	1995	1.8
229	7.24361	47.9674	2004	0.1
230	5.11538	49.2509	1993	0.8
231	7.15947	47.9599	1987	-1.8
232	1.83939	42.7486	2007	0.3
233	2.30073	45.5008	2005	0.5
234	3.42532	49.0679	1992	1.2
235	5.60697	45.1909	1997	0.4
236	0.48403	45.5439	1993	0.7
237	6.1485	47.5155	1995	2
238	1.86834	45.6496	2002	-1.1
239	0.187677	43.3497	1997	1.3
240	2.9956	45.9208	2003	1.8
241	3.71073	47.4116	1989	1.5
242	1.21931	43.061	2000	1.7
243	5.78018	47.1227	2005	0.3
244	7.30853	43.844	1998	1
245	3.25002	47.2066	2006	0.3
246	6.01398	46.7228	1992	0.8
247	1.34459	42.9372	1990	0.6
248	-4.355	48.4235	2008	1.5
249	3.24984	44.8792	1993	1.3
250	7.50581	47.8662	1988	0.1
251	5.41145	43.852	1999	0.7
252	3.3869	45.4849	2002	1.1
253	7.39049	48.487	1990	0.4
254	-0.0913073	44.4419	1998	3.4
255	6.99509	43.8408	2001	3.2
256	-2.30868	47.2744	2000	0.6
257	3.78142	44.5992	1992	0.1
258	6.70268	43.7142	1999	-0.1
259	2.04277	46.8322	2004	0.4
260	5.88772	44.3639	2008	2.2
261	1.62197	44.8645	2002	1.1
262	9.25631	41.7204	2003	-1.2
263	5.08317	44.5407	1996	-0.5
264	3.68886	47.4375	1999	1.7
265	6.77511	44.4756	2007	2.6
266	5.98347	43.2186	1998	0.8
267	6.62491	44.628	1997	-1.8
268	5.33549	44.13	2001	0
269	-0.648256	43.715	2005	1.5
270	4.54292	44.5196	1995	0.7
271	2.05672	49.0674	1994	1.4
272	1.04792	48.7507	2003	2.5
273	2.06387	46.832	2008	0.4
274	4.01573	46.9744	2002	0.1
275	4.70546	49.6579	1998	0.4
276	6.83637	47.7865	1995	-0.7
277	1.96105	45.2227	2003	2.7
278	2.96234	45.504	1997	1.1
279	7.22705	48.1823	1987	-1.8
280	6.8136	43.7131	2002	0.4
281	5.90044	47.093	1995	-0.5
282	5.72755	45.8627	1995	2
283	6.79247	47.445	1990	-0.3
284	2.39623	43.8122	1992	1.9
285	6.73154	45.882	1998	-0.3
286	5.89694	43.7156	2007	2.5
287	4.66048	44.5648	1994	0.4
288	6.76286	47.1972	2006	-0.2
289	-1.0597	43.1272	2006	0.4
290	5.10071	48.3217	1996	0.8
291	0.135869	47.1712	2005	2.2
292	7.14771	47.831	1988	0.4
293	6.75169	48.3756	1992	0.9
294	5.29534	48.6629	1990	1
295	2.01551	46.1481	2007	2.2
296	3.41507	45.9457	2003	3.6
297	5.88296	47.0292	1995	2
298	6.88837	49.1695	1993	1.2
299	5.47886	47.8335	2005	0
300	0.792292	43.079	2000	0.7
301	-3.21481	48.3782	1995	3.4
302	4.14325	44.9972	2001	0.5
303	5.80889	46.2317	1995	-0.1
304	2.47268	45.5853	2003	2.7
305	2.55273	44.5112	2005	1.1
306	2.93934	45.797	1997	0.7
307	1.59982	46.0643	2003	2.3
308	4.39167	48.1255	1993	0.7
309	-0.159137	45.0049	2005	1.3
310	7.7315	48.337	1990	0.9
311	0.324241	43.0502	2004	3.2
312	1.49998	43.4998	2000	1.5
313	9.4378	42.5061	2004	3.1
314	3.06254	43.541	1997	1.7
315	6.46764	45.2473	1999	-1.6
316	6.16394	46.6211	1994	-1.9
317	-1.17011	44.8197	1998	0.6
318	5.92851	43.8278	1999	0.3
319	6.22707	47.9174	1988	1.1
320	1.75227	49.8638	2003	0.3
321	3.71039	45.8919	2002	0.3
322	6.50558	48.2552	1992	1.3
323	6.65911	43.8163	1999	-0.5
324	2.50492	45.3388	2006	0.6
325	5.44157	48.9515	1991	1
326	6.65509	47.5326	1994	2.1
327	7.48521	43.9766	2002	0.8
328	6.37612	46.7489	1994	0.9
329	3.66572	46.1095	2001	2.8
330	3.9404	44.238	1987	1.5
331	-3.16305	48.6834	2006	1.2
332	6.39814	49.1309	1992	1.2
333	2.71312	45.1439	2004	0.1
334	6.71099	46.2714	1998	1.2
335	3.52436	45.873	1997	0.3
336	2.60162	45.7538	2003	0.4
337	4.8311	43.6207	2002	2
338	6.96654	43.8582	2002	2.9
339	9.07044	42.2897	2004	0.4
340	3.39591	44.1202	1993	0
341	7.17832	48.4208	2002	1.2
342	6.86623	48.4184	2005	0.8
343	5.82938	45.0829	1997	0.5
344	1.97349	47.2109	1999	0.8
345	7.27452	43.797	1998	1.7
346	2.19567	45.5605	2002	-0.7
347	6.00051	46.4855	2006	0
348	6.29061	44.6713	1997	0.3
349	2.13174	48.9749	1994	1.6
350	6.11553	47.332	1995	0.9
351	6.555	43.9014	1999	-0.8
352	1.1932	49.5601	2007	1.8
353	5.50303	47.3886	1996	0.9
354	6.86357	47.8374	2004	0.6
355	2.19771	45.7706	2006	-1.1
356	4.13175	46.7283	2007	2.8
357	6.35065	44.2041	1999	0.2
358	6.40884	47.4085	2004	1.4
359	2.03257	47.7315	2007	2.6
360	5.79246	44.393	1994	-0.6
361	6.60895	43.5412	1998	2.6
362	3.02506	44.3799	1994	-0.6
363	1.78936	47.7881	2004	1.6
364	6.98857	47.8092	1999	-0.2
365	5.31232	44.2028	2001	3.3
366	1.78197	46.2012	2007	0.3
367	5.44944	45.825	2000	3.7
368	3.35764	44.213	1992	0.5
369	3.58544	49.4752	2003	0.7
370	-0.258375	44.9915	1998	4
371	3.45232	49.1399	1992	-0.1
372	1.27627	46.5639	1988	-0.3
373	7.45553	43.778	1998	1.9
374	-0.284538	45.0583	1998	1.2
375	-0.518755	43.082	1987	-0.4
376	7.42653	43.815	1989	3.6
377	7.30453	43.834	1998	1.9
378	1.09217	49.7012	2002	1.8
379	-1.13805	45.1982	1993	1.1
380	6.38479	44.5448	1997	0.9
381	7.23942	48.1706	1988	-0.3
382	5.73956	49.3917	2007	2.2
383	6.68169	44.0087	1999	-1.6
384	1.95474	46.1392	2004	0.6
385	-0.136924	46.0322	1995	2.2
386	6.62875	44.1863	1998	-0.5
387	0.282621	43.6496	2001	1.6
388	6.37771	47.7329	1995	1
389	7.01438	48.8945	1989	-0.7
390	5.63815	45.9835	1995	0.5
391	5.45292	44.9664	1996	2.4
392	5.06798	47.1238	2006	2.8
393	4.12605	45.0537	2001	-0.9
394	1.67916	45.3788	2003	2
395	3.88001	47.5927	2000	1.3
396	3.86037	46.688	1993	0.1
397	2.55303	49.2895	2001	1.3
398	5.47252	48.11	1996	-0.2
399	0.425656	43.4875	2006	2.4
400	6.21723	48.8221	1990	0.4
401	0.0344296	43.3293	1997	3.7
402	0.464279	43.153	1989	-0.7
403	-1.05034	43.7607	2004	1.4
404	3.69372	45.9605	2006	0.2
405	0.780391	43.3794	2001	1.3
406	5.42021	44.2804	1996	0.6
407	5.22246	48.524	2008	1.2
408	4.42866	45.0403	1995	0.1
409	7.34253	43.898	1998	-0.1
410	5.11061	47.8716	1997	0.8
411	5.32908	49.4386	2007	2
412	5.73528	48.7641	2004	-0.1
413	6.65078	43.7191	1999	-1.3
414	2.83307	48.4403	2004	1.3
415	5.90357	46.833	1992	1.1
416	5.41517	43.7238	2001	1.2
417	9.41767	42.4599	2005	-0.1
418	6.88657	44.0832	2002	1
419	5.40002	44.1627	2008	0.6
420	0.742615	43.2632	2000	1.7
421	5.55081	44.1763	2007	0.7
422	5.49603	48.121	2008	0.2
423	6.81296	45.2593	1999	-2.1
424	6.21024	43.4382	1999	1.1
425	7.07948	48.128	1995	0.8
426	6.84833	44.7609	2007	1.5
427	0.339439	42.8804	1996	-1.2
428	5.61134	45.1571	1997	1.6
429	5.64244	44.8241	1997	0.1
430	3.51495	49.7008	2003	1.6
431	2.28054	50.1237	2002	1.8
432	7.44053	43.785	1998	1.1
433	3.01322	47.2197	1996	0.1
434	6.40748	46.0349	1999	-1.4
435	1.80399	45.0084	2003	3.1
436	6.60811	43.9051	1999	1
437	5.17957	44.5489	1996	0.3
438	5.06255	44.8093	1996	2.5
439	7.21175	48.5253	1989	0.4
440	3.49377	45.045	2007	2.3
441	1.56912	49.7896	2002	1
442	1.85244	49.2325	2002	1.8
443	1.16589	42.8484	1990	2
444	5.75269	45.8628	2008	-1.8
445	5.31796	43.7902	2001	0.7
446	5.71317	47.7765	1995	0.1
447	4.52334	46.0554	2007	0.1
448	4.62201	44.7035	2008	1.8
449	3.19231	45.2456	2008	0.1
450	9.20076	42.011	2003	0.8
451	1.62117	42.6576	2008	-0.2
452	6.55278	47.1648	1994	0.4
453	1.09411	49.0919	2006	1
454	6.02894	45.6483	2000	1.1
455	5.94221	46.4324	1992	0.1
456	6.2445	47.9176	1994	1.3
457	5.75219	43.9325	2000	0.8
458	5.06459	43.5759	2004	0.7
459	3.12933	49.8614	2003	2.3
460	4.65614	44.9188	2005	-0.2
461	7.35253	43.726	1998	0.3
462	4.90616	49.2506	2005	1.2
463	0.598591	42.9973	1997	0.2
464	7.47649	48.872	1992	0.3
465	4.1264	44.326	1988	2.1
466	4.55163	49.5507	1989	1.5
467	1.81169	45.8055	2006	0.6
468	3.58311	47.9051	2005	1.4
469	0.64961	42.9953	2000	-1.4
470	2.02932	42.5498	1991	-4.4
471	1.78417	44.4495	2002	1.5
472	6.40992	45.59	2000	-0.7
473	6.66228	45.5355	1999	-2
474	6.8235	44.132	1998	-0.7
475	6.99252	47.8541	1999	0.2
476	2.95481	47.2931	1996	0.6
477	2.02867	42.7215	1990	1.9
478	3.02333	47.0659	1996	0.8
479	2.4668	46.7624	2004	1.1
480	3.44703	46.521	2005	0
481	4.68301	44.6089	1995	1
482	0.627757	42.7934	2000	0.9
483	1.83153	46.1668	2004	1
484	5.48728	48.1321	1996	-0.1
485	6.04743	44.5027	2008	1.7
486	4.22756	45.9879	1993	2.4
487	3.67879	47.1689	1996	0.6
488	4.35158	44.8396	1995	1.9
489	-0.184483	43.4067	1995	0.4
490	-1.96403	47.1866	2000	0.9
491	6.30404	47.0698	2005	0.1
492	2.52442	43.5582	2005	3.1
493	4.42832	49.6552	2007	1.4
494	-0.434894	46.9788	2008	1.9
495	3.6115	43.7831	1997	1
496	7.17708	48.7361	1995	1.2
497	5.51986	46.8896	1993	2
498	1.98647	45.2284	2003	2
499	6.32897	44.0223	1999	0.4
500	6.09052	48.0126	1994	0.2
501	3.04133	47.066	1996	1.1
502	-1.30667	48.9709	2006	2.5
503	4.47652	49.6511	1998	1.7
504	4.05337	46.988	1993	0
505	-3.74296	48.4559	1993	0
506	5.48205	47.4373	2005	1.3
507	1.93899	43.971	1992	0.2
508	7.40653	43.822	1998	1.5
509	1.79652	49.0468	1994	1.3
510	5.10355	47.1615	2004	1.4
511	-0.0892711	43.0513	1997	-0.9
512	5.95864	45.2138	1997	1.5
513	3.86139	44.021	1987	0.6
514	0.312241	45.7579	1992	0.8
515	3.14674	49.6533	2003	1.5
516	4.492	44.2851	1993	2.1
517	6.21637	45.7021	1989	0.5
518	2.78634	45.487	1988	-1.7
519	5.249	43.8833	2001	2.7
520	6.32425	45.6916	2000	-1.9
521	6.37184	44.3291	1998	-0.2
522	1.3871	45.0649	2007	1.3
523	6.93855	48.8862	1993	0.9
524	2.05863	49.8031	2002	0.9
525	4.14566	44.253	1993	1.2
526	1.77861	44.4271	2002	0.5
527	7.49649	48.236	1992	0.4
528	4.1499	44.9282	2005	-1.8
529	7.26734	48.4678	1988	0.6
530	3.01135	45.522	1997	2.1
531	5.46264	48.4639	2008	0.4
532	1.99653	44.664	2002	1.9
533	-0.638279	43.0017	1994	0.9
534	6.8106	49.0327	2008	0.2
535	1.46466	44.9756	2005	1.2
536	1.76681	42.6944	2005	0.2
537	2.99835	45.392	1997	0.2
538	4.14623	44.4885	1994	1.8
539	5.47492	43.3682	2004	-0.5
540	2.92508	49.3613	2001	2
541	7.17741	47.6438	1988	1.7
542	6.31374	46.2579	1998	1
543	7.57791	48.1474	1988	0.7
544	1.59164	47.6128	1998	1.8
545	5.81389	43.5744	2005	0.3
546	5.16316	44.6531	1996	-1.1
547	6.825	47.4177	2006	1.2
548	5.14799	47.9281	1989	1.3
549	4.52933	47.4953	2005	0.1
550	4.59196	45.5874	1994	1.9
551	7.46429	47.5075	1988	0.2
552	1.49727	46.6259	1988	0.4
553	3.14322	48.3993	2004	1.5
554	6.18151	47.6044	1995	1.9
555	0.723972	42.9393	2000	0
556	6.26011	46.6854	1994	-0.1
557	-1.45685	43.5637	2006	4.5
558	6.71418	49.0578	1993	0.8
559	2.64523	44.5436	1994	2.7
560	2.67208	43.45	2008	2.5
561	0.0232579	43.586	1991	-0.7
562	4.76138	44.9508	1995	1.8
563	4.89523	49.0465	1998	0.4
564	7.33971	47.9861	1999	1.1
565	9.17032	41.6606	2003	0.9
566	0.620896	48.0626	1989	1.2
567	7.49305	47.6553	2004	0.6
568	6.42478	43.4051	1999	2.4
569	5.80146	44.396	1994	1.2
570	6.49297	48.3513	1992	-0.7
571	1.42129	45.09	1996	0.8
572	-1.24937	44.2007	2006	3.4
573	6.68503	46.109	1998	-0.1
574	6.36239	48.7609	1989	1.6
575	5.48446	43.826	1990	0.9
576	2.52079	42.4264	2006	2.7
577	7.31953	43.785	1998	2.5
578	-1.13978	43.398	1995	2.2
579	2.48435	49.3121	2001	1.3
580	4.47278	44.7605	2005	1.3
581	3.79876	44.3321	1993	1.4
582	5.94183	47.4568	1989	0.8
583	5.69268	44.4601	2005	4.4
584	0.230366	48.8167	1989	1.4
585	7.17493	48.2746	1988	1.3
586	5.66577	44.8973	1997	1.7
587	6.89735	44.2234	2001	-1.3
588	5.79701	46.2489	1995	-0.3
589	4.55323	44.9425	2004	0.2
590	3.58333	44.5163	1992	-0.2
591	4.27312	47.7518	2007	2
592	7.52553	44.105	1987	-0.6
593	2.32683	42.7677	2005	0.2
594	1.13722	49.3749	1995	2.1
595	5.74347	43.888	1999	2.2
596	6.05304	46.5243	1992	0.6
597	2.35318	49.9247	2005	1.2
598	1.07127	45.834	1994	0.7
599	7.37353	43.745	1998	1.5
600	-3.55894	47.9501	1997	1.6
601	4.7537	50.0729	1999	0.5
602	2.40092	48.0754	2004	0.1
603	5.82867	45.3755	1997	0
604	3.74939	44.154	1987	0.3
605	4.93818	47.2891	2004	-1.4
606	1.56757	43.7678	2001	2
607	1.51909	47.5729	1998	1.5
608	0.52729	42.9288	1997	0
609	-2.35104	48.4722	1995	1.7
610	1.80289	49.0918	1994	1
611	5.94546	44.924	1987	-2.5
612	0.462277	43.302	1990	3
613	5.4976	46.0101	1995	-0.1
614	6.6475	44.118	1997	3.3
615	-2.0819	47.255	2000	0.8
616	2.07214	50.4809	2008	0
617	4.60382	47.9977	2006	0.7
618	6.05594	47.2943	2005	0.7
619	2.09837	46.4814	1996	1
620	7.43323	47.8566	2004	1
621	5.12584	46.829	2002	1.7
622	6.04804	45.6553	2007	-0.7
623	6.37336	46.2386	2007	0.3
624	4.64379	48.0534	1994	0.7
625	1.17228	45.347	1994	1.5
626	5.71099	44.9121	1997	-0.7
627	5.23462	48.0598	1996	-0.4
628	5.62897	48.2479	1989	1.5
629	7.47449	44.1124	2001	-2.1
630	2.92909	44.6469	1994	-2.1
631	3.00176	43.8724	1994	2
632	2.02966	49.4411	2001	0.1
633	6.25271	46.9446	1994	1.7
634	5.27128	47.9469	2005	0.1
635	8.0744	48.8144	2002	1.2
636	3.85526	44.3799	1993	1.1
637	4.49729	47.18	2004	0
638	1.9666	48.6824	2004	0.9
639	6.35535	46.2057	1998	-0.4
640	6.86225	48.8723	1993	1.1
641	3.04734	45.752	1991	0
642	4.59095	48.3759	1989	0.4
643	4.20335	49.7536	2004	-0.2
644	5.98908	43.9164	2000	-0.5
645	4.00184	44.2109	2005	2.3
646	3.66034	48.1099	1990	1.9
647	4.63207	44.7488	1995	1.2
648	6.8885	44.777	1989	0.8
649	0.307324	45.9873	1993	3
650	3.87628	45.6614	1993	0.2
651	7.26652	44.117	1987	0
652	5.78146	44.681	1993	-0.3
653	4.38078	47.0841	2006	0.1
654	3.49536	45.804	1998	1.2
655	5.47772	48.4221	1991	0.2
656	5.66939	43.7892	2001	0.8
657	4.29619	44.7721	1995	1
658	3.09664	44.8384	2004	-0.4
659	5.27203	44.2503	1996	1.6
660	5.41145	43.852	1999	2.6
661	7.20855	43.9834	2002	-0.5
662	5.87325	44.6015	1998	0.1
663	5.66676	44.3115	1997	0.3
664	2.06777	42.6438	1991	-2.9
665	9.11519	42.1624	2004	0.2
666	9.10034	41.5455	2003	2.4
667	1.47192	44.508	2007	2.8
668	4.48289	44.1728	1993	1.4
669	-0.00574195	43.492	1988	0.9
670	3.59538	44.022	1987	-0.6
671	3.62414	45.9919	2001	0.6
672	7.37453	43.748	1998	2.2
673	6.2498	47.3905	2004	0.9
674	4.71348	49.6802	1998	0.2
675	3.01004	45.5215	2003	2
676	0.140044	42.9832	1996	0.8
677	4.18749	48.0502	1994	0
678	6.96436	48.9078	2003	2.3
679	6.34421	43.6249	1999	-0.1
680	5.49046	43.819	2000	0.6
681	1.63961	45.1748	2005	-0.1
682	7.17341	48.5505	1992	0.2
683	0.413739	47.5181	2007	2.1
684	4.38314	44.9279	1995	2.3
685	5.84172	47.9026	1997	-0.7
686	5.82758	47.4455	2006	1.1
687	2.99628	45.9771	2003	1.4
688	-1.43342	43.0778	1995	2.2
689	3.39159	45.01	2007	0.2
690	7.39371	48.8284	2002	0.9
691	3.51084	47.0602	2007	2.2
692	3.08777	45.0485	2006	0.7
693	0.122268	43.036	1995	1.1
694	4.99402	49.3566	2006	0.2
695	5.99166	47.5543	1995	0.9
696	7.27119	48.5802	1988	0.7
697	4.33695	44.4932	2005	3.9
698	5.55387	44.2302	2006	-0.9
699	7.09339	47.941	2006	-0.4
700	6.40177	44.2363	1998	-1
701	3.12335	45.731	1999	1.4
702	5.75846	44.754	1989	0.5
703	2.23731	47.3239	1999	1.7
704	5.90946	45.4889	2000	-0.1
705	5.0041	45.0702	2004	2.3
706	5.70484	48.905	1990	-0.2
707	1.07176	46.541	2004	1.2
708	4.62966	46.8142	2006	0.3
709	5.70481	43.7339	2002	0.1
710	1.60237	49.0009	2003	2.3
711	-0.42791	46.1569	1995	1.7
712	0.2542	44.2692	2000	0.8
713	1.77614	48.7209	2003	1.6
714	3.5243	43.7929	1996	0.5
715	7.42255	47.8361	1988	0.7
716	1.60729	45.932	1994	0.8
717	6.55644	46.373	1998	0.5
718	7.30325	48.8097	2002	2.4
719	6.41431	46.8207	1994	-1
720	2.76147	49.5475	2001	1.5
721	2.92426	43.1866	1989	0.6
722	7.57954	44.0264	2001	1.8
723	3.43694	43.7833	1996	1.5
724	6.70524	44.4687	1998	-1.5
725	4.95467	49.0058	1997	0.4
726	1.84744	42.792	1990	0.2
727	4.18771	45.9548	1993	0.8
728	7.33003	43.9132	2002	1.1
729	-3.93059	48.501	2008	0.9
730	3.73623	48.9887	1989	0.4
731	7.82673	48.7303	2003	2.2
732	7.41184	47.5155	1988	-0.1
733	3.24561	46.5186	2001	1.5
734	3.80813	45.7523	1993	-1.6
735	3.36944	43.6768	1997	2.1
736	3.93002	45.4672	2002	-2.2
737	5.46373	44.8629	2005	-1.6
738	7.07829	48.5487	1992	0.9
739	6.82451	44.138	1998	1
740	5.62563	45.8826	1995	-1.2
741	6.70243	43.998	1999	-2.3
742	6.13154	47.3708	1995	2.3
743	5.98226	47.7567	1989	1.6
744	1.93586	49.1485	2003	3.3
745	0.325227	47.0486	2006	2.3
746	2.86867	44.292	1994	0.7
747	7.81152	48.6184	1989	0.6
748	-0.502757	43.25	1995	1.2
749	4.87198	48.4731	1996	-1.5
750	2.70533	45.792	1997	2.3
751	5.10944	43.786	1988	2.4
752	5.60804	43.4369	2008	2.8
753	6.07722	47.0687	1994	0.6
754	7.46405	43.9073	2002	1.9
755	6.10051	45.6716	2007	2.4
756	4.08538	50.0225	2004	-0.4
757	7.42153	43.844	1998	0.8
758	2.10735	49.7835	2002	1
759	4.68061	47.3123	2006	0.2
760	5.95479	44.6223	2004	-1.4
761	2.4618	43.9597	1992	-0.4
762	1.13855	46.5251	1997	1.2
763	6.25717	47.3666	1995	1.1
764	2.05651	50.7763	2000	1.3
765	5.65253	43.5659	2002	-0.6
766	4.38535	49.5559	1990	1.2
767	3.87533	49.3109	1992	0.3
768	0.11324	43.2658	2007	2.1
769	7.28563	48.4107	2002	0
770	3.13133	48.5061	2004	1.4
771	5.49945	48.6248	2005	0
772	5.67748	46.7872	2004	1.2
773	5.4675	48.8159	1991	0.4
774	3.8291	44.8669	2001	0.1
775	0.50525	45.615	1991	1.2
776	1.95702	50.8097	2000	0.9
777	1.15807	49.2691	2003	2.1
778	6.39053	43.7671	1999	0.5
779	2.40383	46.8726	2004	-0.5
780	6.29579	43.7721	1999	-0.1
781	4.16422	49.131	2004	0.9
782	4.91917	48.9626	2008	1.6
783	5.62523	46.3169	2007	0.9
784	6.22726	45.0347	1997	0.4
785	5.97624	45.7738	1998	1.3
786	2.64761	43.486	2008	3.3
787	3.73163	48.7911	1997	0.8
788	0.772672	42.9476	2000	-0.3
789	1.48144	44.5431	2002	-0.1
790	6.6739	46.132	1998	0.3
791	3.11591	46.109	2001	0.5
792	6.47443	44.3336	1998	-0.3
793	7.34693	47.462	1988	0
794	3.81323	47.3798	1999	1.6
795	7.32353	43.777	1998	1.6
796	6.24048	45.2808	1999	-3.4
797	2.55936	42.366	1999	1.4
798	9.08892	41.7792	2003	2.1
799	6.25451	44.5855	2006	0
800	2.03679	42.7456	1990	-0.2
801	3.63229	48.3837	1994	-0.2
802	5.35461	44.7943	1996	0.6
803	5.75301	47.359	1996	1
804	0.78177	42.8505	2000	-1.4
805	5.15854	45.6365	1997	3.1
806	4.26609	48.2916	2006	1.1
807	-1.35804	43.6943	1999	4.8
808	2.95734	45.71	1989	-0.8
809	3.9904	44.285	1987	-1.1
810	6.08879	45.5844	2000	-0.6
811	0.330242	45.711	1992	1.7
812	2.85134	45.689	1994	1.5
813	2.11829	47.0299	1994	-0.4
814	3.60711	44.4501	2008	0.8
815	3.1223	43.8971	2006	0
816	3.15278	45.2203	2004	0
817	7.22042	48.0024	1999	0.1
818	-0.580458	44.3286	2006	1.7
819	1.82502	44.0347	1992	-0.6
820	6.6908	43.5505	1998	1.7
821	0.84326	45.801	1994	1
822	6.72854	48.7117	2007	2.3
823	3.74136	46.658	1993	1.1
824	-0.114151	42.9159	1997	-0.9
825	5.93061	46.3063	1995	-0.3
826	5.48305	44.1537	1995	0.7
827	-3.32344	48.6941	1995	2.3
828	6.20144	46.9632	1994	0.1
829	3.15034	46.707	1996	0.3
830	2.90739	47.2627	2007	2.5
831	0.363286	43.0765	2004	2.2
832	5.38304	47.0979	2005	1.1
833	5.4147	45.7422	1997	1.9
834	-0.671204	47.441	2008	1.6
835	5.99731	44.6102	2001	0.6
836	7.39653	43.879	1998	0.9
837	2.23071	48.975	2003	2.1
838	1.66871	44.8691	2005	1.9
839	6.4541	43.397	1999	5
840	5.99043	48.105	1988	0.3
841	5.44443	44.6456	1995	3
842	5.61355	44.5678	1998	0
843	6.10891	45.4191	2006	-0.6
844	2.28392	43.9584	1992	0.4
845	9.17509	42.1101	2004	1.3
846	0.218194	44.2406	2000	-0.5
847	6.04717	44.5976	2004	-1.2
848	6.02559	49.3846	1993	0.5
849	7.25775	48.4738	2002	0.1
850	-3.49743	48.7366	1995	2.9
851	5.79668	49.0542	1990	0.9
852	5.74676	49.0858	2007	1.2
853	4.8112	49.4195	1998	1.5
854	4.80956	46.51	2003	1
855	6.06903	46.8561	1992	1.1
856	3.95831	45.3091	2005	0
857	1.81682	42.5301	1991	-1.3
858	3.08413	49.1816	2003	2.9
859	5.14444	43.773	2000	1.4
860	0.563238	43.1107	2000	2.6
861	5.58424	45.9457	1995	-0.3
862	2.61655	48.3792	2004	1
863	5.48282	49.0685	1991	-0.2
864	2.91372	50.3004	2008	1.1
865	5.71147	47.5403	1996	1.3
866	2.96502	45.7546	2004	-0.7
867	7.44753	43.821	1998	-0.8
868	5.69447	43.529	1987	2.4
869	1.72286	44.5456	2007	1
870	5.61028	47.4081	1996	-0.4
871	2.84131	45.8596	2006	0.3
872	3.08835	45.459	1997	1
873	0.810508	42.8932	2000	1
874	-1.07586	48.7489	1996	0.6
875	5.7437	46.1333	2007	0.3
876	3.30266	46.0626	2001	2
877	5.52505	48.1562	2005	-0.5
878	2.54608	49.2727	2001	0.4
879	1.63549	46.3063	2004	0.6
880	5.52681	47.3429	1996	0.8
881	5.942	46.6235	1992	1
882	5.81734	45.6627	2008	-1.1
883	1.22097	43.6444	2000	2
884	2.72127	44.3759	1994	0.5
885	4.23523	47.6064	2004	0.4
886	6.71261	48.8779	1993	-0.1
887	3.68816	43.6676	1997	1.9
888	3.43693	49.6229	2004	1.3
889	6.32345	47.817	1988	2.4
890	3.22335	45.653	1997	0.8
891	5.909	47.2147	1995	2.5
892	3.52781	45.4947	2002	-0.2
893	1.3428	46.3379	2003	2.3
894	6.54584	43.8586	1999	-0.9
895	3.78808	45.4185	2002	1.1
896	1.1013	43.139	2000	1.1
897	5.34245	44.0203	2006	-0.5
898	5.75545	45.858	2000	-1.7
899	5.77983	44.3033	1997	-0.4
900	7.29663	48.5623	1988	1
901	4.92815	49.1526	1998	0.4
902	3.98524	44.499	2007	3.2
903	2.85634	45.482	1998	-0.7
904	5.4689	45.0101	1996	2.1
905	5.45345	47.4021	2008	1.7
906	3.8796	45.3217	2002	2.2
907	0.0191155	44.3789	2006	1
908	6.9235	44.786	1989	2.3
909	-1.1199	45.4721	1989	2
910	-2.13707	46.8497	1994	1.4
911	-0.0307436	43.556	1991	0.8
912	7.14441	44.024	2002	2.2
913	6.30929	44.4237	1998	-0.8
914	5.32362	44.1303	2001	0.8
915	4.5909	46.4245	2004	0.1
916	4.3748	49.7035	1998	1.4
917	3.2453	45.3712	2006	0.9
918	-0.445793	46.1099	1995	1.5
919	6.55199	47.2051	2008	-0.3
920	2.38127	49.3965	2001	2.2
921	5.02911	49.7464	1998	0
922	6.09069	48.6742	1990	1.4
923	1.78998	45.7898	2003	2.1
924	1.8586	46.3275	2006	0.9
925	5.49779	43.822	2004	1.2
926	7.07501	43.9998	2002	0.3
927	2.04226	45.5096	2002	-0.6
928	7.10547	47.7707	1999	0.9
929	5.34837	48.3589	2006	1.3
930	5.6694	44.0114	2000	-1.1
931	1.97937	48.5238	2004	0.4
932	5.84345	43.2496	2008	0.7
933	7.29468	47.4361	1999	-0.2
934	3.75187	44.2145	2005	2.5
935	1.25919	43.6399	2001	1.6
936	6.62862	47.287	1989	0.4
937	4.14902	48.0236	2007	2.2
938	3.22511	47.2967	2004	0
939	4.63803	46.3232	2005	0.6
940	3.63739	44.102	1987	-0.9
941	7.16795	48.0159	1999	-0.1
942	5.2575	44.5713	1996	-1
943	5.23781	44.7276	1996	-0.8
944	6.4109	43.8317	1999	-1.6
945	2.19519	46.7423	2008	1.1
946	5.73742	48.771	1997	0.2
947	6.98705	48.8639	2008	0.2
948	7.12591	44.0734	2002	2.5
949	5.82746	46.0656	1998	0.7
950	5.63715	45.8597	1995	2.3
951	0.673101	43.3836	2001	0.1
952	7.36553	43.777	1998	1.2
953	5.76539	49.2012	1990	1
954	4.99916	48.9249	2005	-1.5
955	4.14804	48.0733	1993	-0.2
956	1.60541	50.6114	2000	1.6
957	3.48421	45.5514	2002	0.2
958	0.405844	42.9041	1996	-1.9
959	7.33339	48.6284	2002	1
960	3.61241	44.6839	2007	0.4
961	1.04834	44.4996	2002	1.6
962	7.27452	43.831	1998	-0.1
963	4.85671	48.6931	1997	1
964	7.74371	48.4369	1988	1.2
965	2.03677	46.8256	2004	0.4
966	4.85653	44.4594	1996	0.6
967	5.49452	44.6447	1996	0.4
968	5.42745	43.887	1994	1
969	3.7548	44.9297	2001	1.5
970	5.86107	43.5369	2006	1.9
971	3.09289	43.5557	2008	0
972	7.17385	44.0173	2002	-1.8
973	4.54596	46.5998	2004	1.5
974	3.17696	46.2941	2001	1.8
975	7.09103	48.019	1988	1.7
976	6.63338	44.7654	1997	-1.7
977	2.81259	44.8849	2004	1.1
978	2.94313	45.7511	2007	0.7
979	2.34331	42.8886	1989	0.7
980	7.01387	48.8889	1989	1.4
981	3.19865	46.4346	2000	2.1
982	7.74371	48.4369	1988	1.2
983	3.42623	49.068	2004	-0.5
984	7.34353	43.739	1998	1.5
985	4.04416	47.2695	2008	-0.4
986	6.0659	49.3665	1993	0.6
987	3.61692	44.8817	2004	-0.5
988	5.79388	48.5626	2007	1.3
989	5.28182	44.1949	2001	-0.1
990	2.80107	49.3506	2001	1.5
991	1.6686	42.7656	2008	6.1
992	0.628837	42.8597	2000	1.2
993	5.87362	44.5972	1998	1.5
994	4.58814	44.6079	1995	1.2
995	4.94438	49.1399	1993	0.3
996	4.35872	47.8799	2004	-0.5
997	6.06859	45.4753	2000	1.2
998	6.71456	47.2531	2008	0.8
999	1.81788	43.2452	1989	1.5
1000	2.82056	43.5034	2008	2.6
1001	5.71473	44.9739	1997	-0.4
1002	7.19378	48.2231	1999	0.1
1003	7.39149	48.272	1990	0.3
1004	7.21706	49.089	1993	-0.5
1005	5.96057	43.1558	2008	3.4
1006	7.30506	48.8997	2002	-0.3
1007	4.99027	49.204	1990	-0.1
1008	7.28471	47.6505	1988	1.7
1009	0.912908	47.7232	2005	0.7
1010	0.705334	42.9207	2000	-0.1
1011	3.75111	49.597	2003	1.7
1012	1.95981	42.4905	1991	-3.6
1013	7.36253	43.733	1998	1.1
1014	7.36274	48.931	2002	0.4
1015	7.31353	43.816	1998	1.9
1016	6.17961	43.49	1999	1.8
1017	3.26596	45.2329	2002	0.4
1018	4.21084	47.2919	2004	0.2
1019	4.00816	47.8944	1999	0.4
1020	0.285241	45.639	1992	1.3
1021	5.26041	47.88	1987	-1.7
1022	4.21675	47.0837	2002	0.2
1023	7.48853	43.875	1998	0.1
1024	4.93974	47.1988	2008	0.4
1025	6.6097	48.6228	1989	3
1026	7.30032	48.4585	1989	0
1027	5.45902	48.3353	1996	-0.6
1028	1.46178	43.7239	2001	2.5
1029	3.25016	48.1445	1999	0.8
1030	2.52834	45.0095	2004	-0.2
1031	0.254203	49.6779	2002	1.4
1032	7.00148	47.859	1988	0.6
1033	5.27075	48.3514	1997	0.6
1034	5.89984	45.7369	2000	0.8
1035	2.96035	49.4286	2001	1.2
1036	-3.13975	48.7205	2008	1.4
1037	2.20402	42.5122	1991	0.9
1038	6.47658	49.0832	1993	0.2
1039	4.92071	46.6538	2002	2.5
1040	-0.574203	43.6113	1999	1.4
1041	7.20877	48.5659	1992	-1.9
1042	7.81211	48.624	1989	0.5
1043	3.26837	44.298	1988	2.4
1044	7.24352	43.703	1998	1.3
1045	2.25711	47.352	1999	1.9
1046	5.88377	47.3325	1996	0.9
1047	0.152974	43.1331	2004	1.7
1048	4.77042	45.349	1987	-0.9
1049	5.31753	48.339	1996	-0.2
1050	5.54334	44.372	1997	0.6
1051	7.29485	48.2583	1988	0.7
1052	2.29024	47.6103	1999	1.8
1053	6.88016	47.2087	1994	0.9
1054	1.5857	43.3114	2000	0.7
1055	0.530771	43.013	1997	2.5
1056	7.40553	43.862	1998	0.2
1057	4.53291	46.6	2004	1.7
1058	5.26827	44.541	1996	0.7
1059	5.80208	43.6881	2002	-0.5
1060	6.22947	45.7147	1999	-2
1061	9.07681	41.8016	2003	1.3
1062	7.36327	48.6552	2002	0.7
1063	6.25578	49.4223	1993	0
1064	1.91272	48.6316	2003	2.1
1065	6.59685	49.1296	1993	-0.4
1066	2.06055	47.4797	2006	2.5
1067	2.40024	43.0192	2005	1.8
1068	6.61715	47.6892	2005	-0.7
1069	4.87024	48.1583	1996	0.1
1070	5.19991	48.2856	1996	-0.7
1071	5.6677	46.0446	1995	1.1
1072	1.07071	48.9299	2008	0.5
1073	0.0602349	43.1446	1997	3.2
1074	2.68489	44.9021	1994	-0.6
1075	3.78339	44.192	1987	-0.2
1076	4.6026	48.0317	1994	0.4
1077	2.24395	47.3071	1998	3.7
1078	7.0881	47.9121	1987	-3.2
1079	3.77915	50.1855	2006	0.6
1080	5.07008	46.3757	1996	1.5
1081	3.87734	45.1483	2005	0.3
1082	6.22556	44.229	1999	-0.8
1083	3.04133	46.819	1996	1.2
1084	4.6927	49.6806	1998	1
1085	-0.22857	43.0143	1997	0.2
1086	7.14057	48.2309	1999	-0.5
1087	1.73686	47.9462	2007	1.2
1088	2.84182	43.5884	1997	0.7
1089	3.03429	45.4145	2003	0.8
1090	5.15945	43.808	2000	1.2
1091	2.09275	49.9268	2002	1.3
1092	5.54978	43.9942	2004	0
1093	5.2339	44.8915	1996	0.8
1094	6.15596	44.5229	1998	1.4
1095	-1.56589	49.2339	1990	3
1096	6.46747	44.7398	2006	-2.5
1097	1.68905	47.4782	2007	2.4
1098	7.15376	48.191	1987	-2.3
1099	7.33372	48.4537	1988	-0.8
1100	7.4142	48.4109	2002	1.1
1101	6.19393	44.3396	1998	2.5
1102	5.44232	48.8503	1991	0.4
1103	6.00898	44.6851	1997	0.5
1104	0.915263	45.808	1994	1.4
1105	6.00874	44.6191	2002	-2.6
1106	3.81745	43.8539	2008	1.8
1107	7.39053	43.876	1998	-0.5
1108	5.89998	47.3771	1996	1.8
1109	3.75153	45.3009	2002	0.8
1110	7.39953	43.812	1998	0
1111	5.6804	46.2524	1995	0.9
1112	0.366514	43.8152	2001	-1.1
1113	3.29965	48.279	1999	1.7
1114	3.61936	45.923	1997	2.5
1115	6.20726	47.5923	1995	1.3
1116	5.98893	48.7729	1990	2.9
1117	5.49414	43.8068	2001	1
1118	4.83237	43.5025	2002	3.5
1119	7.01445	47.9883	1987	-0.2
1120	5.26845	43.8	1997	1.8
1121	6.52443	46.2953	1999	0
1122	2.14696	45.5726	2006	-0.9
1123	1.46041	45.0849	2003	1.9
1124	2.66992	46.1562	2000	0.8
1125	7.50353	44.116	1987	0.2
1126	6.16629	45.4072	2000	0
1127	0.519691	43.6822	2001	2.4
1128	6.12997	47.3469	2007	2.4
1129	6.32941	47.5436	1989	0.2
1130	5.13891	43.8349	2001	1.9
1131	3.1771	43.7604	1996	-0.4
1132	5.97796	45.7513	2000	2.1
1133	0.58367	42.8185	2000	0.5
1134	5.89822	45.8608	1998	0.7
1135	2.59233	50.2426	2000	1.1
1136	0.515381	45.324	2008	1.4
1137	3.49607	43.7518	1997	1.3
1138	2.34711	50.7429	2000	1.6
1139	6.12344	45.3884	1997	-0.5
1140	1.47656	43.9252	2002	2.5
1141	-0.426793	46.1469	1995	0.4
1142	3.77056	45.7104	2004	-2.2
1143	1.12324	45.5382	1992	0.2
1144	5.04408	48.0189	1997	0.9
1145	7.21252	43.818	1998	1
1146	5.87992	47.0749	1995	1.5
1147	1.71735	42.7659	2005	1.3
1148	2.44227	49.6899	1991	0.2
1149	6.51946	48.3447	1992	0.1
1150	6.05174	47.4623	1995	0.7
1151	2.10793	42.4774	1991	-2.1
1152	7.39985	48.5072	1989	1.3
1153	6.52943	43.7375	1999	-0.2
1154	0.383944	43.522	2001	0.9
1155	5.79123	44.3966	1997	1.1
1156	7.3865	47.525	1997	-0.2
1157	0.7225	44.2909	2001	2.4
1158	6.20481	44.3303	1998	1.2
1159	4.48299	48.3881	1994	0.8
1160	2.65633	45.612	1997	1.3
1161	7.05793	48.9604	2003	1.1
1162	7.5945	48.449	1997	0.6
1163	0.902733	43.1714	2006	1.5
1164	3.16416	46.3055	2001	1.7
1165	2.75405	48.2743	2004	1.3
1166	6.05047	45.01	1987	-2.9
1167	4.18271	43.9022	1993	1.7
1168	4.2514	44.596	1987	0
1169	-0.0608219	43.8911	2001	3.4
1170	4.84939	47.5248	2008	0
1171	6.46271	49.2524	1993	-0.6
1172	3.85266	43.8067	1997	1.6
1173	2.69703	48.3059	2004	0.7
1174	7.61121	48.3516	2002	1.6
1175	4.94438	49.1399	1993	1
1176	7.20664	48.1438	1999	0.4
1177	4.82399	49.6722	1998	2.2
1178	5.7024	45.295	1997	0.5
1179	3.40225	45.5677	2005	2
1180	7.46518	43.918	2002	3.5
1181	7.36449	47.722	1997	0.8
1182	5.76293	48.4423	1992	0.4
1183	6.11077	47.2646	1995	2.3
1184	3.5762	44.1189	1993	-2.5
1185	6.19194	47.0142	1994	0
1186	7.47326	47.7381	1988	2.1
1187	5.10851	46.4918	2002	2.3
1188	6.07199	44.6335	1997	-2
1189	3.89356	47.2955	1996	-0.7
1190	5.28113	43.5705	2002	0.1
1191	1.61529	45.932	1994	1.1
1192	7.57621	48.167	1989	1
1193	-0.581169	42.8896	2008	1
1194	6.38044	47.7337	2007	1.6
1195	5.56075	47.9051	1996	0.7
1196	7.24152	43.756	1998	1.2
1197	5.41945	43.814	2000	0.5
1198	3.35228	46.647	2000	1.2
1199	2.13618	42.5417	1991	-2.1
1200	3.44497	49.0607	2003	1.3
1201	4.78797	47.922	2006	1.4
1202	5.22639	44.265	1996	0.8
1203	1.97804	44.5627	2002	0.5
1204	3.46585	45.6023	2002	1.4
1205	7.29788	48.5397	2002	1.6
1206	5.22745	48.2962	1996	-0.7
1207	1.62322	50.4419	1995	1.3
1208	3.01635	45.405	1997	0.3
1209	5.79508	45.7174	2006	0.4
1210	5.25614	45.6621	1997	0.8
1211	6.45967	46.0409	2004	0.9
1212	3.40261	45.9683	2004	1.2
1213	1.38113	44.5254	2002	0.7
1214	0.680255	45.729	1996	1.2
1215	5.11327	47.9222	1997	-0.4
1216	5.46975	44.9667	1996	-1.5
1217	6.04913	44.1718	1999	-0.3
1218	5.38867	43.8238	2004	-0.2
1219	7.31353	43.851	1998	0.4
1220	-1.45867	43.5841	1999	3
1221	2.91068	45.1035	2008	-0.7
1222	5.8663	48.2705	1992	1.3
1223	2.65914	45.5363	2005	-1.6
1224	2.17373	49.6605	2001	0.5
1225	4.41981	45.3734	2005	-1.4
1226	5.39137	49.6047	1991	-0.4
1227	2.25011	47.5825	1999	1.1
1228	5.75103	46.292	1992	-0.5
1229	3.06217	43.7525	1996	0.5
1230	7.04305	47.3317	1994	0.8
1231	5.36414	44.1402	2001	1.6
1232	5.92436	48.8827	2006	0.5
1233	6.53365	44.6112	2008	3.7
1234	0.680651	45.6811	1992	1.2
1235	-0.443794	46.1819	1995	0.9
1236	3.80737	49.512	2003	1.8
1237	7.11236	49.039	2006	-0.1
1238	0.835169	45.7607	2008	0.9
1239	6.31922	44.0971	1999	-1
1240	2.38818	43.1117	1989	2.4
1241	3.50365	47.3112	1996	0.4
1242	6.8685	44.775	1989	3.2
1243	1.65891	43.5922	2006	0.5
1244	5.35381	48.7345	1990	1.1
1245	-0.521758	43.263	1995	-1.9
1246	0.360605	45.675	1993	0.9
1247	4.29975	45.6604	1993	0.9
1248	7.46194	47.9843	2004	1.9
1249	3.51338	44.001	1987	-0.5
1250	2.24939	45.6087	2006	0.4
1251	3.90039	44.287	1987	-1.7
1252	5.0616	49.5826	1998	0.4
1253	3.59576	49.559	2004	1.5
1254	1.50563	49.4407	2002	1.3
1255	3.22045	45.0736	2004	-0.7
1256	7.11067	47.9394	1988	-0.1
1257	7.32114	48.854	2002	0.4
1258	7.65054	44.146	1987	2.1
1259	3.27328	48.5374	2008	1.1
1260	1.23935	43.644	2001	3.1
1261	1.06927	45.817	1994	1.1
1262	-0.749556	46.5026	2007	2.5
1263	2.74475	43.5207	1996	2
1264	3.02024	45.7506	2005	-1.1
1265	3.49945	48.9669	2008	0.2
1266	4.14347	50.1053	2000	1.3
1267	3.58637	46.0372	2001	2.3
1268	3.62539	43.985	1987	1.9
1269	6.66299	44.3938	1998	-1.5
1270	6.38756	48.9963	1992	0.2
1271	9.22102	41.5274	2003	4.3
1272	5.14053	45.2825	1997	1.6
1273	6.37633	45.7883	1998	-1.3
1274	4.85571	47.0828	2004	0.3
1275	4.77042	45.352	1987	0.6
1276	4.45057	46.8322	2003	0.5
1277	7.62649	48.915	1990	-0.1
1278	7.49653	43.813	1998	1.1
1279	1.54463	44.5211	2002	-0.4
1280	5.97484	43.4188	1999	2
1281	6.3051	47.3605	2004	0.4
1282	3.6838	50.1677	2000	1.4
1283	4.99395	48.7181	1997	-0.5
1284	4.782	44.3222	2007	4.8
1285	0.0804342	44.2587	2000	0.9
1286	5.30045	43.799	2000	1.9
1287	9.37833	42.3363	2008	-0.1
1288	-0.126771	45.397	1991	-0.6
1289	5.28302	46.825	2002	1.6
1290	3.92938	45.45	1997	0.1
1291	1.59138	44.3135	2002	0.7
1292	0.32762	42.869	1996	0.3
1293	4.49847	45.4259	2007	1
1294	5.29544	44.621	1989	0.5
1295	2.01651	50.3997	2000	0.9
1296	3.23459	45.2613	2002	-0.6
1297	4.46722	47.2537	2004	-0.1
1298	7.14812	48.2708	2004	-0.2
1299	3.86196	43.8195	1997	2
1300	9.29673	42.4225	2004	0.6
1301	7.34796	48.2493	1989	2.5
1302	6.58783	43.6428	1999	-0.7
1303	3.21326	48.5505	2004	0.1
1304	6.33267	43.5377	1999	0.6
1305	7.31406	49.0287	1993	0.6
1306	8.09307	48.9824	2002	0.9
1307	1.21602	45.555	2004	0.2
1308	2.99526	46.2953	2001	0.3
1309	6.46543	43.4933	1999	1.5
1310	4.69518	48.5045	1989	1.6
1311	6.55713	43.4196	1998	2.5
1312	1.57129	45.775	1994	1
1313	2.63491	49.1882	2001	1.6
1314	7.10452	48.1977	2004	-0.4
1315	4.42178	47.4613	2005	-0.6
1316	2.94834	45.582	1999	-0.5
1317	5.62069	49.5144	1990	0.1
1318	6.63983	46.1108	1998	1.3
1319	5.79822	48.3625	1992	0.4
1320	-0.689164	43.0844	2007	3.2
1321	5.70239	43.362	2005	-0.6
1322	4.39603	44.7272	1994	0.3
1323	5.29668	48.3282	1997	0.8
1324	5.09333	44.132	2001	0.3
1325	7.37053	43.854	1998	0.3
1326	6.08112	44.7125	1997	0.4
1327	5.69397	45.3243	2007	-0.6
1328	7.24152	43.867	1998	1.4
1329	-1.73341	47.1948	2000	1.5
1330	4.70356	49.6185	1998	0.4
1331	7.47653	43.859	1998	0.7
1332	5.99393	44.6359	2001	-0.8
1333	6.67747	46.1769	1998	1.2
1334	2.63049	48.4578	2004	1.4
1335	-1.13755	43.1967	2005	2.6
1336	4.74887	47.1976	2004	-0.5
1337	6.80047	45.2654	1999	0
1338	7.2589	48.0909	1988	0.3
1339	5.18409	44.2056	2001	1.5
1340	7.11149	43.9875	2002	0.8
1341	7.3355	47.447	1993	0.3
1342	1.59403	44.7787	2007	3
1343	-0.797177	43.6386	1999	3.6
1344	-0.0350841	44.9598	1998	0.7
1345	5.51614	43.2149	2003	0.9
1346	4.2781	44.8174	1995	0.8
1347	4.43222	47.2037	2004	0.3
1348	7.23252	43.785	1998	1.4
1349	6.10267	48.0887	1997	0.9
1350	0.375477	43.5707	2001	1.1
1351	1.26035	47.5506	2004	0.4
1352	1.49429	45.077	1996	2
1353	7.67739	48.3989	1988	0.8
1354	4.55604	45.5868	2006	0
1355	4.96815	49.5172	1999	0.8
1356	8.88299	42.0297	2003	0.6
1357	5.84409	44.3873	1997	-1.7
1358	3.37906	46.6805	2000	3.1
1359	6.08801	47.0345	1994	1.1
1360	1.37047	45.5115	2004	1.7
1361	6.19398	47.5928	1995	1.2
1362	1.67383	44.4374	2007	2
1363	7.5665	48.334	1989	0.8
1364	-1.09492	43.306	2005	3.3
1365	6.95792	48.1088	1991	-1.9
1366	7.36353	43.792	1998	3
1367	5.38267	44.1541	2001	-0.7
1368	0.518614	46.7889	1996	0.4
1369	4.87927	49.7344	1987	-1.1
1370	0.583888	45.5433	1992	-0.1
1371	0.160415	43.5386	2001	1.3
1372	6.00911	43.6799	2000	-0.2
1373	3.6992	50.2181	2000	1.1
1374	6.59076	48.6404	1990	2.4
1375	-0.088841	43.3322	1997	3.3
1376	1.72708	44.23	2001	0.5
1377	6.61631	46.286	2004	0.2
1378	2.91468	49.9425	2002	1.3
1379	0.0832632	43.333	1991	0.9
1380	3.58934	47.8419	1990	0.5
1381	7.28055	48.0621	2004	1.1
1382	5.74219	46.0986	1995	1.2
1383	1.1093	43.136	2000	1.1
1384	2.96011	47.41	2006	1
1385	3.56617	47.5794	2000	2.3
1386	5.28954	44.0084	2002	-0.8
1387	6.36436	43.6899	1999	-0.6
1388	7.00339	47.8255	1999	-1.7
1389	0.774928	42.8683	2000	0.7
1390	1.43454	47.8561	2004	1.5
1391	5.99721	45.1225	1997	0.9
1392	4.45842	45.7147	2008	0.1
1393	5.56646	43.819	2000	0.1
1394	7.82467	49.0007	1989	1.2
1395	-0.781797	44.4418	1998	3.3
1396	2.06888	45.8244	2005	-0.5
1397	2.95915	48.8161	2004	1
1398	6.95244	45.4788	1999	0.1
1399	4.13607	50.0942	2000	0
1400	6.88664	47.5181	1994	3.3
1401	6.53527	47.4469	1994	2.7
1402	-1.8577	47.0102	2000	2.5
1403	1.8472	44.7081	2005	0.1
1404	8.00851	48.841	1997	0.1
1405	3.43434	46.5056	2001	1.8
1406	7.2166	48.3235	2002	1.8
1407	7.21201	48.0929	1988	0.4
1408	1.89557	42.7692	1990	2.3
1409	5.95496	43.3587	1998	2.3
1410	2.70041	48.7947	2004	2.1
1411	6.82386	45.6305	1999	0.8
1412	6.46372	43.8734	1999	0.5
1413	3.51581	44.4005	1992	-0.6
1414	-1.8275	47.5123	2000	0.6
1415	3.87026	45.8142	2005	0.4
1416	5.50975	43.2096	2003	3.1
1417	7.46253	43.813	1998	0.4
1418	1.86626	42.6897	1990	2
1419	-0.538814	48.6874	2001	1
1420	5.20319	45.212	2007	2
1421	2.78101	44.8907	2004	-0.8
1422	2.90934	44.7865	1994	0.1
1423	-0.320122	44.7266	1998	1.8
1424	2.15992	49.6493	2001	1.8
1425	7.68932	48.4213	1989	2
1426	2.40378	46.0946	2008	-0.4
1427	5.03975	47.6105	2005	0.4
1428	2.82562	44.0966	2007	1.3
1429	6.88634	43.9847	2007	2
1430	5.19087	48.6149	1991	-0.1
1431	0.773752	42.8657	2000	1.6
1432	5.45168	43.954	2002	-1.4
1433	7.67449	48.967	1990	2
1434	7.24352	43.865	1998	2.1
1435	3.39969	45.8164	2003	3
1436	4.01307	47.4164	1999	0.4
1437	6.56761	47.4028	2005	1.6
1438	7.36553	43.906	1998	0.2
1439	7.27152	43.809	1998	1.2
1440	5.83439	43.2096	1998	1.4
1441	6.21451	45.6392	2000	-1.4
1442	5.51946	43.821	2000	0.3
1443	7.58129	43.9614	2002	0.3
1444	7.47853	43.812	1998	1.5
1445	1.31627	46.6089	1988	1.4
1446	2.90755	43.8877	1994	0
1447	2.88034	44.7072	1994	-0.3
1448	1.6255	44.1523	2001	2.3
1449	3.61099	43.5882	1997	2.2
1450	7.64433	48.3782	1989	1.6
1451	3.09533	46.734	1996	1.6
1452	7.29453	43.826	1998	2.7
1453	6.51065	46.1156	1998	0.3
1454	6.29979	45.0271	1997	-1.4
1455	4.16766	47.3826	2004	0.3
1456	5.06124	49.0674	2005	0.5
1457	1.35334	44.677	2002	0.6
1458	7.40953	43.862	1998	0.9
1459	5.57401	45.991	1995	2
1460	0.493477	48.3543	2004	0.4
1461	0.536295	43.6487	2001	2.6
1462	2.92372	44.0998	2007	2.4
1463	5.30157	47.5321	2008	1.1
1464	5.4028	46.2238	1996	1.5
1465	2.40423	46.4545	2008	0.7
1466	-0.942513	43.4809	2004	3
1467	3.20106	45.0513	2004	-0.8
1468	7.08648	48.179	1995	-0.1
1469	7.13749	48.1973	1999	0.8
1470	2.58564	44.2592	1994	2.7
1471	5.70299	46.462	1992	2.3
1472	7.28348	48.3	1995	-0.3
1473	3.87589	47.4858	1999	2.7
1474	3.44509	49.0663	2003	1.4
1475	1.02094	43.2792	2001	-0.9
1476	5.93633	44.3431	1998	2.8
1477	0.869	43.0287	2000	0.6
1478	7.27353	43.759	1998	2.1
1479	5.16591	49.5913	1998	1.9
1480	0.591088	42.9018	2000	-1.1
1481	3.63237	45.923	1997	0.7
1482	3.71339	44.038	1987	0.4
1483	4.98627	48.7014	1997	2.9
1484	7.13148	48.455	1991	0
1485	4.69254	47.4181	2004	0.7
1486	6.32247	46.9985	1994	1.5
1487	7.09323	49.0096	1989	1
1488	7.35478	47.5876	2006	0.9
1489	3.01339	44.6468	1992	0.1
1490	7.34971	47.4562	1999	0
1491	1.69513	44.1914	2001	-0.3
1492	6.47136	48.8471	1993	-0.4
1493	6.99611	44.1062	2007	0.9
1494	4.14186	50.1628	2006	0.5
1495	5.74772	45.3515	1989	0.2
1496	2.87834	45.6	1998	0.3
1497	7.25849	47.714	1997	0.3
1498	5.20596	45.0192	1996	-1.2
1499	4.64442	45.4626	1993	1.3
1500	6.83451	44.147	1998	1.4
1501	7.32353	43.777	1998	1.6
1502	6.84351	44.14	1998	2.7
1503	5.28565	44.5861	1996	-0.3
1504	3.94839	44.422	1987	-1.1
1505	3.34402	46.2028	2001	2
1506	8.00823	48.8413	2004	0.5
1507	9.16612	42.0944	2004	1
1508	5.55466	45.9916	1995	0.6
1509	9.32489	41.8842	2004	1.8
1510	6.02644	48.042	1988	0.9
1511	2.33654	45.9486	2004	0
1512	7.26831	48.2988	1999	-0.3
1513	2.59034	46.0968	2003	1.4
1514	5.80268	44.0302	2000	-0.2
1515	5.78392	43.8595	2000	1.7
1516	0.867465	43.2956	2000	0.1
1517	6.83209	48.4614	2004	1.4
1518	2.94591	44.7677	1989	1.5
1519	6.07234	45.54	2000	1.9
1520	-0.150349	45.0115	1998	3.9
1521	3.10047	45.1195	2004	-1.3
1522	4.98509	46.5136	2007	2
1523	6.01547	44.885	1987	-1.6
1524	3.84339	44.265	1987	-0.6
1525	4.97232	44.5185	1996	1.3
1526	6.37935	49.3283	1993	0.5
1527	3.23592	43.5927	1997	3.2
1528	7.36953	43.908	1998	0.7
1529	5.13767	44.9056	1996	-1.3
1530	7.23852	43.778	1998	2.1
1531	1.8343	46.1475	2005	-0.8
1532	4.30567	48.3406	1994	1.2
1533	5.03123	46.5105	2002	2.1
1534	7.17048	48.436	1988	-0.2
1535	7.87396	48.9815	2003	2.3
1536	2.8907	47.1821	1999	1.1
1537	5.11918	49.4315	1991	-0.8
1538	0.801499	43.0506	2000	1
1539	7.38953	43.846	1998	1.1
1540	7.75184	48.8676	2006	0.5
1541	4.45436	47.6802	2004	1
1542	0.603481	42.7507	2000	-0.5
1543	1.74305	44.258	2001	1.1
1544	7.61181	48.2972	2008	1.4
1545	2.88134	45.594	1997	1.5
1546	6.58534	44.1154	1998	-0.2
1547	7.05954	48.5663	1995	0.7
1548	5.63638	48.9013	1990	0.4
1549	7.53553	44.097	1987	-2
1550	3.4019	45.5497	2007	1.5
1551	6.67001	43.5737	1999	1.9
1552	2.99916	46.8835	2000	0.9
1553	2.29163	49.4864	2001	1.8
1554	-3.13784	47.9275	2008	1.5
1555	1.39792	44.6492	2002	0.5
1556	7.32088	47.6096	1988	0.3
1557	4.22632	46.4388	2008	0.9
1558	5.19379	48.5444	1997	0.5
1559	-0.424921	46.116	1995	0.4
1560	3.98098	47.4506	1999	0.9
1561	5.66322	45.8646	1995	1.4
1562	1.18471	47.3621	1998	2.5
1563	7.20645	48.2457	2004	1.1
1564	7.57791	48.1474	1988	1.4
1565	5.54318	47.0524	1993	1.7
1566	3.22534	46.663	1996	0.8
1567	1.55099	44.9653	2002	0.1
1568	7.3243	48.426	1988	-1.3
1569	6.07158	43.9757	2000	1.9
1570	1.31015	49.2377	2008	1.1
1571	5.15531	43.7769	2001	1
1572	7.12953	43.9326	2002	4
1573	7.36053	43.745	1998	2
1574	4.4944	48.3373	1993	0.6
1575	3.78557	48.7736	1997	1
1576	4.0644	44.285	1987	2.1
1577	3.08835	45.459	1997	1
1578	6.75279	46.1458	1998	-1.6
1579	3.12412	47.8025	2000	1.8
1580	5.90675	46.3884	1992	0.5
1581	1.11635	43.1673	2001	1.2
1582	7.06598	43.9786	2002	2.9
1583	4.37845	44.9663	1995	0
1584	4.94638	49.2349	1991	-0.3
1585	1.21082	43.6317	2000	1.8
1586	6.59315	49.0847	1993	-0.2
1587	7.30339	47.4582	1999	-0.1
1588	5.34245	44.126	1999	-0.4
1589	5.39424	47.5142	2004	0.6
1590	5.83067	43.6091	1999	-1.6
1591	3.62026	44.2644	1992	-1.2
1592	3.11949	49.2489	2003	1.8
1593	4.96018	46.9285	2002	2
1594	4.91851	45.2514	2004	1.2
1595	2.80465	45.0705	2004	-1.7
1596	3.75839	44.9466	2001	0.5
1597	6.18341	47.4468	1995	2
1598	0.714327	43.2511	2000	1
1599	-0.00881306	43.6098	2001	3.3
1600	5.47023	44.9286	1995	0
1601	5.66957	48.3142	2007	2.1
1602	2.96234	45.702	1991	-1.4
1603	1.6958	44.2021	2001	0.1
1604	-0.247762	46.0427	1994	1
1605	4.00905	48.9448	1997	-0.5
1606	0.687658	43.0795	2000	1.5
1607	0.312949	45.7537	1993	0.7
1608	6.49465	46.2457	1998	-0.2
1609	-0.130237	46.7851	1995	1.9
1610	4.98506	47.4343	2004	-1
1611	2.54152	45.1444	2004	-0.1
1612	5.35974	44.1399	2001	0.2
1613	3.85739	44.318	1987	1.4
1614	5.424	44.144	2006	2.2
1615	3.78729	46.5712	2007	2.4
1616	-3.11743	47.7301	2005	1.9
1617	3.48269	48.0244	1999	0.4
1618	5.8005	49.0091	1990	0.8
1619	-2.46664	48.4786	1996	0.5
1620	1.24025	43.1684	1990	1.8
1621	-0.759028	43.9278	2007	1.8
1622	7.39423	48.1696	1988	0.8
1623	6.2896	44.3682	2006	0.7
1624	3.47564	43.8353	1996	0.9
1625	1.47777	50.0475	2002	1.9
1626	4.65384	44.5404	1994	3.4
1627	0.269396	42.7892	1996	-1.3
1628	6.13942	46.607	2007	-0.1
1629	7.11323	48.1214	2004	1.3
1630	9.36937	42.4631	2008	2.2
1631	5.09119	49.7393	1998	-0.1
1632	4.38963	45.248	2008	-0.6
1633	1.42202	48.8109	2004	1.2
1634	6.72496	46.04	1998	-1
1635	4.4551	48.3662	1994	0.8
1636	9.31676	42.4305	2005	-0.7
1637	2.99673	43.7901	2008	1.4
1638	7.44057	47.5029	1999	1.1
1639	6.32173	47.0773	1994	2.1
1640	5.49446	43.827	1990	2.5
1641	6.69464	47.0413	1994	-0.2
1642	6.86288	44.0679	2001	2.1
1643	1.81308	42.9641	2007	2.9
1644	4.69936	49.6749	1998	-0.1
1645	6.05813	46.693	1992	-0.4
1646	3.61953	45.1057	2001	0.4
1647	6.16101	46.9126	2007	0.9
1648	6.51754	46.121	1998	1.8
1649	2.3196	48.52	2003	1.9
1650	5.94454	47.4576	1989	0.7
1651	1.08815	42.897	1990	-0.5
1652	2.95334	45.788	1997	0.6
1653	6.69312	43.6671	1999	1
1654	3.53386	43.661	1997	5.7
1655	5.78046	45.4838	2007	0.9
1656	2.95334	45.869	1991	-3.4
1657	7.32753	43.886	1998	0.9
1658	7.32453	43.728	1998	1.1
1659	7.05051	44.123	1996	-0.5
1660	6.65441	48.9981	1993	0.8
1661	4.08249	44.7035	1995	-0.6
1662	1.94702	46.3135	2004	1.1
1663	3.54452	43.8478	1997	2.1
1664	1.77473	50.6292	2000	0.2
1665	5.62323	45.9502	1995	0.7
1666	6.27449	43.769	1994	3.4
1667	6.2089	48.2541	1992	0.5
1668	1.57702	44.9148	2002	1.7
1669	4.67415	43.9757	1993	-0.8
1670	2.56208	46.8501	2005	1
1671	-0.0357005	44.6588	1998	1.8
1672	3.45031	46.3312	2001	1.8
1673	-1.49588	49.2839	1996	2.1
1674	5.0924	47.718	1993	-1.4
1675	6.01184	47.8463	1995	1.7
1676	5.98701	49.3845	2006	0.6
1677	-0.185055	47.6947	1999	0.4
1678	6.82088	43.81	2002	1.1
1679	5.74647	43.889	1994	1.7
1680	5.16786	46.2552	1996	1.7
1681	-0.209091	46.0461	1995	1.6
1682	6.41186	45.269	1999	0.3
1683	2.6882	48.5023	1993	2
1684	3.45566	43.7643	1996	0.5
1685	6.56032	46.339	1998	2.3
1686	6.39566	47.7634	2004	1.2
1687	-3.78076	48.0683	1996	0.4
1688	2.63528	44.5399	1994	2.1
1689	1.99352	43.7007	1992	2.4
1690	4.20478	44.2976	2008	2.2
1691	4.31236	47.8919	2004	1.3
1692	5.98402	48.8968	1990	1.1
1693	2.0514	44.9452	2002	0.3
1694	1.90424	42.7087	1990	1.8
1695	6.53097	44.6511	1997	1.3
1696	8.98416	41.677	2003	3.1
1697	3.38685	44.7582	2005	-1.2
1698	2.10591	48.6434	1994	0.7
1699	5.34812	46.5814	2002	1.1
1700	2.39427	45.645	2003	0.6
1701	5.86881	47.9074	1996	-0.4
1702	7.35253	43.73	1998	2.4
1703	2.62576	44.6034	1994	2.6
1704	2.87526	44.8228	2004	-0.5
1705	1.52493	49.9411	2002	1.1
1706	-1.07312	43.5839	1999	2.4
1707	3.96138	48.0264	2005	1.7
1708	5.48088	44.4134	1997	0.5
1709	6.6671	49.1496	1993	0.8
1710	3.04564	45.8024	2003	2
1711	5.52468	48.3054	1997	0
1712	5.54744	45.883	2000	0.7
1713	2.62214	48.2891	2007	2.8
1714	5.5115	44.9686	1997	0.5
1715	6.23679	46.8156	1994	1.1
1716	1.55229	45.783	1994	1.3
1717	5.3979	48.2132	1996	-0.8
1718	2.99253	48.226	2004	1.2
1719	5.65123	43.4308	2004	1.4
1720	7.11479	48.9468	1989	-0.2
1721	5.63869	43.8986	2000	0.2
1722	5.27843	49.4445	1991	0.4
1723	6.96302	48.5947	2008	0.2
1724	7.43369	47.8545	2008	1.9
1725	6.44232	44.2613	1999	-1.2
1726	6.03845	46.418	1987	1.9
1727	-0.268863	43.9159	1999	3.4
1728	2.55236	42.369	1999	3.4
1729	3.18034	46.69	1996	0.6
1730	5.62687	47.6449	1989	1.2
1731	6.14821	48.6272	1989	1.6
1732	6.47183	43.803	1999	-0.8
1733	4.95644	45.9202	2007	2.1
1734	2.08028	50.31	2000	1.1
1735	0.798292	43.077	2000	-0.2
1736	4.32489	45.1122	2001	0.2
1737	6.9409	47.9912	1989	-0.8
1738	3.01063	46.0951	2003	4.5
1739	5.78643	43.6857	2002	-0.2
1740	5.91284	43.7454	1999	-0.9
1741	5.90552	44.271	1997	4.3
1742	2.96334	45.842	1989	0.6
1743	5.81496	45.3485	1997	1.2
1744	3.57498	45.3873	2002	-0.4
1745	3.25935	45.792	1997	2.2
1746	7.27201	48.3381	2002	-0.2
1747	5.54546	43.817	2000	0.4
1748	5.00685	47.4853	2008	0
1749	6.35014	49.3068	1993	-0.1
1750	6.95691	44.2156	2001	0.7
1751	5.27729	44.8979	1996	0.2
1752	6.62005	48.7156	2008	1
1753	2.24688	42.9118	1989	1.7
1754	5.11429	44.9134	1996	0.2
1755	-1.13782	46.4809	1990	1.9
1756	4.47408	44.3205	1993	-0.1
1757	6.75374	47.9196	1991	0.4
1758	-1.04231	43.6674	2008	3
1759	3.39643	44.1067	1993	-1.3
1760	6.23959	47.67	1994	0.9
1761	5.7809	43.4611	1999	1.7
1762	0.791963	44.153	2001	2
1763	5.8221	43.4374	1999	0.8
1764	5.82062	48.8005	1990	2.2
1765	6.71324	46.2832	2004	0.5
1766	-0.787085	46.217	2006	2.5
1767	-0.369726	45.6841	2007	3.6
1768	7.33748	43.9129	2002	0.9
1769	3.99619	46.9803	2002	0.2
1770	5.81576	46.5884	1992	1.3
1771	6.83056	48.0349	1992	-1
1772	3.82063	44.7939	2001	-0.1
1773	6.46773	44.7885	1997	0.2
1774	4.60614	48.0517	2005	-0.8
1775	5.08089	49.4885	1991	-0.2
1776	4.73774	47.995	2006	0.6
1777	-0.437251	42.9473	2008	-0.1
1778	3.96839	44.532	1987	-0.7
1779	4.88533	46.874	2002	0.6
1780	-0.59499	43.9119	1999	2.1
1781	5.91188	47.5149	2006	1.3
1782	2.25061	47.279	1998	2.1
1783	2.04496	45.4824	2007	0.5
1784	2.30086	42.7541	1989	1.3
1785	-2.90904	48.5666	1996	1.9
1786	7.7433	48.5092	1988	0.7
1787	7.1917	48.3099	1989	-0.5
1788	2.885	42.4969	2008	-0.2
1789	6.99044	44.0682	2001	1.7
1790	7.37956	49.1385	1993	0.2
1791	5.94459	44.289	1998	1.2
1792	3.8536	47.8684	2000	1.5
1793	3.71829	50.1504	2000	1.3
1794	0.608425	42.7276	2000	-0.4
1795	5.54498	43.2931	2003	3.8
1796	7.41953	43.808	1998	1.6
1797	5.22428	44.1738	2001	0.9
1798	3.2874	44.849	2006	-0.5
1799	7.04087	47.9084	1987	-1.5
1800	3.28949	44.4235	1993	0.4
1801	5.93292	43.3174	1998	1
1802	5.86452	44.3721	1997	2.2
1803	5.18923	44.3325	1996	-1.2
1804	3.09219	46.7334	2000	1.3
1805	7.35753	43.766	1998	2.7
1806	6.39454	43.6195	1999	0.7
1807	7.33987	48.234	1988	2.2
1808	1.55629	45.768	1994	1.7
1809	5.20304	44.8691	1996	0
1810	2.60633	45.536	1997	1.5
1811	3.24526	48.4837	2008	2.4
1812	5.31879	44.9929	2005	-1
1813	5.01375	48.151	2008	-0.6
1814	0.286081	45.6668	1993	-0.4
1815	2.19761	45.8066	2007	-0.2
1816	6.75811	49.0112	1993	0
1817	5.73364	45.9715	2005	0.1
1818	0.639905	43.0152	2000	-0.3
1819	6.80546	48.539	1994	1.6
1820	7.17662	47.8582	1988	-1.5
1821	0.661554	42.9912	2000	0.5
1822	7.247	48.5756	2002	1.2
1823	9.219	41.7769	2003	1
1824	5.33113	44.638	1996	-1.1
1825	4.1482	49.9512	2003	1.9
1826	6.90651	44.05	2001	-0.6
1827	6.69807	47.8377	2004	0.6
1828	4.68651	48.1088	1993	0.6
1829	5.29284	43.9985	2002	-0.3
1830	5.67807	44.0072	2000	0.1
1831	4.10831	47.0164	2004	1.2
1832	1.37262	44.4352	2006	1
1833	6.49379	46.2685	2007	2.4
1834	5.19287	44.2123	2001	2.2
1835	1.57142	50.3067	2003	0.5
1836	5.43113	44.0991	2001	1.4
1837	1.32686	46.812	1995	2.6
1838	4.95171	46.7543	2002	0.7
1839	6.07478	47.942	2008	0.8
1840	2.85034	45.677	1994	0.4
1841	5.32188	43.6426	2004	0.5
1842	0.609304	42.8375	2000	1.6
1843	4.02911	47.6296	2007	1
1844	5.32732	43.9991	2004	0.2
1845	1.8216	45.8462	2004	-0.6
1846	7.11928	48.6259	1992	1.3
1847	6.41305	44.0089	1999	1.6
1848	3.01643	44.5706	1994	0.9
1849	3.65838	45.565	2005	-0.3
1850	-0.414182	46.1819	1995	2.2
1851	1.19098	49.8868	1989	1
1852	5.1949	47.0307	2006	1
1853	5.49946	43.82	1990	3.6
1854	4.88449	48.1748	1997	0.5
1855	4.81993	46.3763	2006	1.3
1856	3.72753	45.9963	2001	-0.1
1857	6.41504	46.7957	2005	-0.9
1858	5.19145	43.799	2000	0
1859	1.08347	47.2753	2006	2.1
1860	2.81134	45.62	1998	2.2
1861	0.483632	49.6594	2002	1.3
1862	5.93436	46.6677	2008	-0.1
1863	6.40472	43.5578	1999	1.6
1864	4.93204	48.6746	2006	0.9
1865	2.2811	44.9928	2004	1.9
1866	7.10097	48.0918	1999	-0.4
1867	5.49946	43.818	1998	0.9
1868	3.70689	48.8813	1997	1
1869	3.74275	46.0862	2001	0
1870	6.22513	43.4344	2006	2.3
1871	3.58038	47.6186	2000	1.5
1872	4.19235	44.2759	1993	1.5
1873	0.800238	48.8432	2002	1
1874	4.08322	49.1123	1997	0.7
1875	-2.51829	48.1892	2006	1.8
1876	4.01801	45.5962	2005	0.7
1877	0.724478	49.0783	2003	2.4
1878	4.81385	49.7456	1998	1.2
1879	-0.50695	48.614	2004	0.6
1880	2.65026	48.4868	2006	0.2
1881	2.44107	44.6033	1994	3
1882	7.04048	48.136	1994	-0.9
1883	4.99714	45.4829	1997	0.6
1884	4.72232	44.8168	1994	3
1885	2.74511	47.1231	2004	0.6
1886	6.8555	44.65	1991	-0.5
1887	6.32202	48.3234	1992	0.8
1888	7.27066	48.9686	2003	2
1889	1.75937	44.0191	1992	1.2
1890	5.96409	46.7208	2008	-1
1891	6.00284	44.6325	2004	-2.1
1892	3.91707	45.6516	2005	-0.5
1893	6.19913	43.5403	1999	-0.2
1894	0.751044	45.1117	2006	2.1
1895	2.6739	44.6311	1994	1.4
1896	2.98165	45.8309	2003	2.1
1897	-0.130239	43.2065	2008	2.5
1898	4.0354	44.296	1987	0.3
1899	6.48975	46.1729	2007	2.3
1900	0.64149	42.7381	2000	-1
1901	0.566006	43.5495	2001	1
1902	0.718703	46.901	1999	2.9
1903	5.74733	43.2887	2005	0.1
1904	2.87634	46.008	1997	0.6
1905	3.59428	47.6186	1999	0
1906	6.09774	46.7032	1992	0.1
1907	6.18249	43.242	1996	1.1
1908	4.18798	44.877	1995	-3.2
1909	4.70973	45.5836	2007	2.4
1910	5.85359	46.8742	1992	1.2
1911	2.82972	49.4629	2001	1.8
1912	7.48253	43.871	1998	1
1913	2.22216	42.7075	1989	1.5
1914	5.25918	44.0471	2002	0.4
1915	1.37751	47.5372	1993	1
1916	4.10973	47.5331	1999	0.9
1917	6.3812	44.2561	1998	-0.4
1918	6.21846	44.6352	1997	-0.9
1919	7.22657	43.8799	2006	4.3
1920	6.24012	47.428	2004	1.2
1921	2.98229	44.7885	2004	0
1922	5.84112	43.3495	1999	1.9
1923	7.45553	43.778	1998	1.7
1924	2.15679	42.57	2005	-0.7
1925	2.91622	43.9481	1994	1.4
1926	4.76742	45.347	1987	1
1927	2.83133	46.211	1997	0.7
1928	0.821293	43.076	2000	2.4
1929	1.1928	49.5781	2005	1
1930	5.60899	46.4144	1993	1.4
1931	2.84463	45.6264	2003	-0.5
1932	5.02091	45.1152	1996	3
1933	5.97697	44.8156	1997	-0.1
1934	5.99933	45.3363	2006	-0.1
1935	7.4853	47.4841	1999	-0.5
1936	2.60747	44.8425	1994	1.6
1937	3.2857	47.88	2000	1.5
1938	1.58347	44.4371	2002	0.6
1939	3.89939	44.318	1987	-1.4
1940	5.82333	44.13	1998	3.3
1941	7.40945	47.8944	2004	1
1942	5.45135	43.6279	2002	1.1
1943	7.23952	43.796	1998	2.7
1944	9.5201	42.3925	2004	4.2
1945	1.37608	46.8479	1997	1.4
1946	3.69842	50.19	2000	2.1
1947	6.8985	44.777	1989	-0.4
1948	5.84103	44.6108	1997	0.5
1949	1.60929	45.926	1994	0.5
1950	-0.0652216	43.5799	1989	1.2
1951	5.44339	43.8185	2001	-0.9
1952	5.52252	44.3584	1997	1.5
1953	5.69002	43.7108	2002	2.4
1954	4.31865	44.8759	1995	1.3
1955	4.03718	50.2643	2000	0.5
1956	6.74947	47.792	1995	-1.1
1957	0.756155	48.2591	2004	0.9
1958	6.60925	43.883	1999	0.3
1959	2.01363	47.1211	1999	0.9
1960	5.84783	43.3214	2005	0.5
1961	7.26725	48.9688	1989	0.1
1962	6.58341	44.8001	1997	0.2
1963	1.75019	45.3005	2003	3.4
1964	1.77615	45.8854	2004	1.5
1965	7.65354	43.988	1987	0.4
1966	3.5901	47.4667	2000	1.7
1967	0.90253	45.1497	2008	1.7
1968	6.07733	49.1119	2005	1.1
1969	3.94238	45.521	1999	0.1
1970	3.89499	45.5858	2002	-1.6
1971	2.50341	45.6842	2002	-0.5
1972	-0.416964	46.115	2008	1.2
1973	1.80997	45.9854	2007	2.3
1974	1.1207	45.6382	2008	0.9
1975	5.74617	44.9383	2004	-0.6
1976	3.1393	44.3989	1993	0.8
1977	6.45809	44.8312	1997	-0.8
1978	7.25352	43.746	1998	1.4
1979	5.49501	46.5087	2004	0.6
1980	6.53046	47.867	1988	0.2
1981	0.296898	45.7074	1993	0.3
1982	7.07044	47.6031	1999	-1.8
1983	2.84034	45.68	1991	-0.7
1984	1.43458	47.8534	2004	1.3
1985	-0.0340587	42.9009	1997	2
1986	6.83251	44.152	1998	0.2
1987	6.40394	49.3781	1992	0.2
1988	6.76364	47.8459	2007	-0.3
1989	0.0319312	42.7788	1997	1.1
1990	-0.483388	43.0902	1994	-0.2
1991	6.84747	47.7917	2004	0
1992	1.33903	44.7724	2002	1.7
1993	4.79992	44.5266	1996	2
1994	5.8025	44.3636	1997	2.4
1995	9.16549	41.9719	2007	0.5
1996	2.37536	42.404	1999	0.5
1997	6.30786	45.9991	1998	2
1998	2.95334	45.567	1997	1
1999	4.2414	44.641	1987	1.2
[truncated: 65,290 more rows]

## Sheet: Metadata
ID	Plot ID
longitude	Longitude coordinate in decimal degree
latitude	Latitude coordiante in decimal degree
year	Year of sampling in the field
dT	Observed climatic debt
