# Supplementary material for: Ecological constraints increase the climatic debt in forests
Source: Nat Commun. 2016 Aug 26;7:12643. doi: 10.1038/ncomms12643 (PMC5007460; doi:10.1038/ncomms12643)
Supplement: Supplementary Data 5 — Correlation matrix of the explanatory variables. The coefficient of determination (R2) is used (rather than the correlation value) in order to show the part of variance shared between each variable which is a better statistics to assess multi-collinearity in a set of variables. [file ncomms12643-s6.xlsx]

## Sheet: Data
	T	TC	P	PC	RP	HPD	THET	TBUF	L	pH	N	TOT	TOW	DC	CW	CN	LG	NC	HP	dHA
T		0.279288	0.00030523	0.00658605	0.00402074	0.0466456	0.0979986	0.0199492	0.0398575	0.045314	0.0107342	0.029527	0.243346	0.0052359	0.0382002	0.0174617	0.0493339	0.00115192	0.0483139	0.0741299
TC			0.00879981	0.00717149	0.000165598	0.0172354	0.0555045	0.0216085	0.0416265	0.0331649	0.0148702	1.33045e-05	0.121446	0.00240589	0.0644236	0.00043737	0.0297342	0.000208223	0.00915596	0.00538289
P				0.00293043	0.0018162	0.00234997	0.0711304	0.000547196	0.000492503	0.000589854	0.00111234	0.000509527	0.000162621	0.000111423	0.000192093	0.00215621	0.000162849	0.000283031	0.00137011	0.00045248
PC					0.00227803	0.000231553	0.00635873	6.52333e-05	0.00090352	0.000763166	0.00094305	5.28993e-05	0.00647244	0.00115664	0.000986024	0.00114466	0.000670918	0.00181146	1.01716e-06	0.000215694
RP						0.0177921	0.000112099	0.00197628	0.00395319	4.54717e-05	0.000912097	0.0018424	0.00107618	0.00121901	0.000227168	0.00110269	0.00345017	0.00197564	0.000847012	0.00012861
HPD							0.000858876	0.000150816	0.00287968	0.0106459	0.0110448	0.0164173	0.0276303	0.00182293	0.000823866	1.77805e-05	0.0040716	0.00293791	0.000314224	1.9284e-05
THET								0.00664613	0.00187205	0.00134636	0.00508191	0.00877768	0.000677639	8.08434e-05	0.00228665	0.00158991	1.09479e-06	0.0018712	0.00388589	0.0129025
TBUF									0.0928139	0.00151976	0.00793467	0.00603084	0.00716566	0.00183376	8.20577e-05	0.00295234	0.0129332	0.00521098	0.000604895	0.0014096
L										0.0831178	0.0277386	0.0120361	0.270924	0.0380032	0.00552854	0.118467	0.244826	0.0903855	0.0193748	0.0128337
pH											0.0834329	0.0167198	0.265509	0.00144028	0.0977692	0.0146706	0.0127116	0.00212926	0.00290221	0.00299932
N												0.0202871	1.73584e-07	5.17049e-05	0.00608227	0.0911119	0.0156872	0.0006669	0.00394336	0.00214722
TOT													0.0763423	0.0601289	0.279878	0.0528088	0.00164521	0.132217	0.0275508	0.0510538
TOW														0.0603466	0.000227165	0.076621	0.112134	0.130848	0.0235079	0.0263763
DC															0.0660969	0.0334515	0.00626953	0.381229	0.0046759	0.00835336
CW																0.205365	0.00615615	0.135831	0.00458437	0.0266036
CN																	0.0498031	0.0864899	0.0121227	0.0352468
LG																		0.0113485	0.00612897	0.00163374
NC																			0.00781133	0.0289579
HP																				0.0610947
dHA
maximum	0.279288	0.279288	0.0711304	0.00717149	0.0177921	0.0466456	0.0979986	0.0928139	0.270924	0.265509	0.0911119	0.279878	0.270924	0.381229	0.279878	0.205365	0.244826	0.381229	0.0610947	0.0741299
mean	0.0556526	0.0375075	0.00502496	0.00214437	0.0023653	0.00862578	0.0146833	0.0100755	0.0582965	0.0356206	0.0159886	0.041781	0.0763586	0.0354691	0.0495444	0.0422642	0.0299317	0.0538613	0.0125363	0.0185232
minimum	0.00030523	1.33045e-05	0.000111423	1.01716e-06	4.54717e-05	1.77805e-05	1.09479e-06	6.52333e-05	0.000492503	4.54717e-05	1.73584e-07	1.33045e-05	1.73584e-07	5.17049e-05	8.20577e-05	1.77805e-05	1.09479e-06	0.000208223	1.01716e-06	1.9284e-05

## Sheet: Metadata
T	Baseline temperature conditions
TC	Contemporary temperature change
P	Baseline precipitation conditions
PC	Contemporary precipitation change
RP	Road proximity
HPD	Human population density
THET	Temperature heterogeneity
TBUF	Temperature buffering effect due to canopy cover
L	Light availability in forest stand
pH	Soil pH
N	Soil nitrogen content
TOT	Thermal-stress tolerance
TOW	Water-stress tolerance
DC	Thermal niche shift
CW	Species competition for water
CN	Species competition for N-nutrition
LG	Species longevity
NC	Thermal niche tracking
HP	Past species habitat patches' proximity
dHA	Temporal changes in species habitat aggregation
